# Supplementary material for: Oxidative Stress, Inflammation and Altered Glucose Metabolism Contribute to the Retinal Phenotype in the Choroideremia Zebrafish
Source: Antioxidants (Basel). 2024 Dec 23;13(12):1587. doi: 10.3390/antiox13121587 (PMC11673030; doi:10.3390/antiox13121587)
Supplement: Supplementary file 1 [file antioxidants-13-01587-s001.zip › Supplementary Table S1.xlsx]

## Sheet: Supplementary Table S1
Supplementary Table S1: Gene-ontology enrichment immune responses, transcription and translation, visual perception, glucose metabolism, oxidative stress, ER stress and apoptosis are highly affected in mutant chmru848 zebrafish.
ID	Description	setSize	NES	p.adjust	core_enrichment
GO:0042254	ribosome biogenesis	228	3.09204202862989	7.18139534883721e-09	436840/555692/100334979/266990/321897/321130/321247/321183/286777/494152/563195/393282/550350/334446/58013/677743/266985/317644/337399/550247/321114/406275/553568/402823/445115/445388/570267/553241/553616/553606/368253/325037/445101/494106/378844/100333127/436992/100536352/445162/393863/321127/393243/406324/568741/555704/436807/317639/541444/386632/792923/613144/321652/445412/777627/100003787/564…
GO:0006364	rRNA processing	157	3.05546744757661	7.18139534883721e-09	266990/321897/321130/321247/321183/286777/563195/393282/550350/334446/317644/337399/550247/321114/406275/553568/445388/553241/325037/445101/494106/378844/100333127/436992/100536352/445162/321127/393243/555704/317639/386632/792923/613144/321652/777627/100003787/564410/368478/327053/797198/406587/445394/447856/393950/322251/794079/100009635/406268/402808/442932/553790/326786/334362/565088/566022/56…
GO:0016072	rRNA metabolic process	171	3.052434974281	7.18139534883721e-09	266990/321897/321130/321247/321183/286777/563195/393282/550350/334446/317644/337399/550247/321114/406275/553568/445388/553241/325037/445101/494106/378844/100333127/436992/100536352/445162/321127/393243/555704/317639/386632/792923/613144/321652/777627/100003787/553733/564410/368478/327053/797198/492353/406587/445394/447856/393950/322251/794079/100009635/406268/402808/442932/553790/326786/334362/56…
GO:0034660	ncRNA metabolic process	372	3.04314055803194	7.18139534883721e-09	394066/799498/266990/368235/321897/321130/321247/321183/449661/393745/286777/394188/563195/553550/393282/100006618/550350/337070/334446/692329/792614/317644/337399/550247/321114/406275/558120/338183/553568/562037/368284/445388/553298/553241/541496/553692/561039/325037/445101/494106/378844/100333127/556362/436992/100536352/445162/321127/393243/445046/555704/317639/569778/334393/386632/792923/43659…
GO:0034470	ncRNA processing	293	3.0110373439944	7.18139534883721e-09	394066/266990/321897/321130/321247/321183/286777/563195/553550/393282/100006618/550350/334446/792614/317644/337399/550247/321114/406275/558120/553568/445388/553298/553241/541496/553692/561039/325037/445101/494106/378844/100333127/556362/436992/100536352/445162/321127/393243/555704/317639/386632/792923/436593/613144/402995/321652/777627/100003787/564410/368478/327053/799825/797198/406587/100004270…
GO:0022613	ribonucleoprotein complex biogenesis	324	2.91903760245376	7.18139534883721e-09	334271/436840/555692/100334979/266990/321897/321130/321247/321183/286777/494152/563195/393282/550350/58024/334446/58013/677743/266985/317644/337399/550247/321114/406275/553568/402823/445115/445388/570267/553241/553616/553606/368253/325037/445101/494106/378844/100333127/436992/100536352/445162/393863/557342/321127/393243/406324/568741/555704/436807/317639/541444/386632/792923/613144/321652/445412/…
GO:0006399	tRNA metabolic process	154	2.75900452187546	7.18139534883721e-09	368235/449661/393745/394188/553550/100006618/337070/692329/792614/550247/558120/338183/562037/368284/553298/541496/553692/561039/445101/556362/445046/569778/334393/436593/402995/562329/337230/493608/280647/100004270/322715/563475/494060/541352/114427/570247/447847/337487/553790/570351/100003049/550234/406376/555828/556642/560338/450057/541356/436826/553807/445166/100005300/449778/325494/393617/43…
GO:0042273	ribosomal large subunit biogenesis	60	2.60731379152639	7.18139534883721e-09	321130/321247/393282/550350/58013/266985/317644/337399/321114/402823/553616/553606/100536352/393863/321127/393243/555704/436807/321652/777627/100003787/327053/406587/317739/322251/563247/100332549/335049/336470/30228/192312/406266/793727/558996/407703/386850/286746/768189/415250/334050/323365/406387/322404/436760/415196/326961/192299
GO:0008033	tRNA processing	103	2.49392260684153	7.18139534883721e-09	553550/100006618/792614/558120/553298/541496/553692/561039/445101/556362/436593/402995/100004270/322715/563475/494060/541352/570247/337487/553790/570351/100003049/406376/555828/556642/560338/541356/436826/553807/445166/100005300/449778/393617/436813/565995/449779/550382/393647/767713/790921/561626/415238/402798/445096/393985/564078/541421/324940/555630/561938/562076/393095/751679/492460/100034610…
GO:0009451	RNA modification	118	2.48328122299308	7.18139534883721e-09	321130/321247/100006618/406275/558120/553298/541496/553692/561039/445101/494106/556362/445162/436593/613144/402995/100003787/564410/100004270/563475/494060/393950/553720/337487/553790/565088/566022/570351/100003049/555828/556642/560338/572367/541356/100149557/553807/445166/100005300/449778/393617/449779/790921/561626/445217/402798/678588/393985/447804/445391/564078/324940/406690/561938/562076/393…
GO:0019221	cytokine-mediated signaling pathway	101	2.46081695797023	7.18139534883721e-09	100003859/100134971/100135062/795785/567241/436923/100331911/565104/794050/100134976/567444/100170820/100536675/30767/567257/557526/568326/794891/30280/503594/550423/796604/100884153/795469/405770/100003911/368481/445073/110437721/541493/100006778
GO:0009617	response to bacterium	103	2.43816486825567	7.18139534883721e-09	100535903/445410/449557/406397/100536594/100536567/402837/100003859/570404/30604/360134/795785/100536356/100002946/567278/100170820/563654/140814/393611/403138/403139/554167/406471/405770/100536137/100003911/436979/100125271
GO:0006955	immune response	309	2.41792268059114	7.18139534883721e-09	100535903/794635/101887125/100536594/100536567/570832/402837/100003859/570404/100135062/30604/768172/795785/100007462/100331911/794050/100536356/100134976/100002946/100537676/541345/567444/321046/30400/553377/768248/100170820/100190920/553366/560924/791140/568326/393611/790934/560304/794891/561001/403138/415099/503594/321453/393144/564690/403139/100004856/564874/550475/403026/554167/795469/337571…
GO:0034097	response to cytokine	124	2.41195667149797	7.18139534883721e-09	100003859/100134971/100135062/406650/795785/567241/436923/100331911/558139/565104/794050/100134976/567444/100170820/100536675/30767/567257/557526/568326/790934/794891/30280/415099/503594/550423/406463/796604/100884153/795469/405770/100003911/368481/795414/445073/110437721/541493/100006778/415101
GO:0050804	modulation of chemical synaptic transmission	131	-2.39468220800692	7.18139534883721e-09	100331116/794623/724016/557556/562702/567181/282557/394109/561122/567415/448841/503564/798001/548606/557511/565021/100034520/556533/563297/100333648/570493/100148916/556158/553785/567438/58118/548345/555576/563414/100331363/797554/555627/100002407/768157/792371/58038/565827/565450/100147967/556701/566397/571372/561540/100001650/556784/564883/565256/100125749/565205/569898/336153/503566/797409/100…
GO:0099177	regulation of trans-synaptic signaling	131	-2.39468220800692	7.18139534883721e-09	100331116/794623/724016/557556/562702/567181/282557/394109/561122/567415/448841/503564/798001/548606/557511/565021/100034520/556533/563297/100333648/570493/100148916/556158/553785/567438/58118/548345/555576/563414/100331363/797554/555627/100002407/768157/792371/58038/565827/565450/100147967/556701/566397/571372/561540/100001650/556784/564883/565256/100125749/565205/569898/336153/503566/797409/100…
GO:0071345	cellular response to cytokine stimulus	109	2.38969851900236	7.18139534883721e-09	100003859/100134971/100135062/795785/567241/436923/100331911/565104/794050/100134976/567444/100170820/100536675/30767/567257/557526/568326/794891/30280/503594/550423/406463/796604/100884153/795469/405770/100003911/368481/445073/110437721/541493/100006778
GO:0007601	visual perception	141	-2.35883223381116	7.18139534883721e-09	558501/554142/567873/436683/569604/30435/352918/561815/30459/565450/555688/386613/447916/100537095/571624/559232/373871/554128/493629/568691/568211/494087/563080/58109/140429/566891/564573/30413/436716/100331800/559209/541429/474328/564152/393629/554700/393989/30582/368410/572249/140424/30503/140431/335789/557454/30295/562845/393767/449792/567017
GO:0099536	synaptic signaling	317	-2.33808896288696	7.18139534883721e-09	449850/100003329/559976/100001828/393614/114446/558232/568618/570876/569664/799124/100003503/798791/796632/768183/436686/83413/101882850/83412/100331116/794623/724016/557556/567667/562702/572215/567181/556202/678575/282557/394109/406780/561122/368475/561738/30712/567415/100003938/393944/561647/563097/448841/493613/503564/799747/798001/553679/569528/567306/393515/548606/557511/565021/100034520/393…
GO:0050953	sensory perception of light stimulus	146	-2.33223076324726	7.18139534883721e-09	558501/554142/567873/436683/569604/30435/352918/561815/30459/565450/555688/386613/447916/100330314/100537095/571624/559232/373871/554128/493629/568691/568211/494087/563080/58109/140429/566891/564573/30413/436716/100331800/559209/541429/474328/564152/393629/554700/393989/30582/368410/572249/140424/30503/140431/335789/557454/30295/562845/393767/449792/567017
GO:0099537	trans-synaptic signaling	306	-2.33111937135619	7.18139534883721e-09	449850/100003329/559976/100001828/393614/114446/558232/568618/570876/569664/799124/100003503/798791/796632/768183/436686/83413/101882850/83412/100331116/794623/724016/557556/567667/562702/572215/567181/556202/678575/282557/394109/406780/561122/368475/561738/30712/567415/100003938/393944/561647/448841/503564/799747/798001/553679/569528/567306/393515/548606/557511/565021/100034520/393704/100537531/…
GO:0007600	sensory perception	216	-2.32567017472299	7.18139534883721e-09	558501/554142/555430/567873/541552/436683/252846/569604/30435/352918/561815/564044/30459/565450/557476/100151593/555688/386613/447916/560592/100330314/100537095/436636/571624/559232/373871/565558/554128/493629/568691/568211/494087/368228/563080/791196/58109/30534/140429/494131/368476/335756/566891/564573/557046/30413/436716/100331800/559209/541429/474328/795653/564152/393629/436944/554700/393989/…
GO:0007268	chemical synaptic transmission	304	-2.32324165391823	7.18139534883721e-09	449850/100003329/559976/100001828/393614/114446/558232/568618/570876/569664/799124/100003503/798791/796632/768183/436686/83413/101882850/83412/100331116/794623/724016/557556/567667/562702/572215/567181/556202/678575/282557/394109/406780/561122/368475/561738/30712/567415/100003938/393944/561647/448841/503564/799747/798001/553679/569528/567306/393515/548606/557511/565021/100034520/393704/100537531/…
GO:0098916	anterograde trans-synaptic signaling	304	-2.32324165391823	7.18139534883721e-09	449850/100003329/559976/100001828/393614/114446/558232/568618/570876/569664/799124/100003503/798791/796632/768183/436686/83413/101882850/83412/100331116/794623/724016/557556/567667/562702/572215/567181/556202/678575/282557/394109/406780/561122/368475/561738/30712/567415/100003938/393944/561647/448841/503564/799747/798001/553679/569528/567306/393515/548606/557511/565021/100034520/393704/100537531/…
GO:0009607	response to biotic stimulus	270	2.31827559859031	7.18139534883721e-09	100535903/445410/101887125/449557/406397/100536594/100536567/570832/393939/402837/100003859/570404/30604/360134/795785/100007462/100331911/794050/100536356/100002946/567444/30400/567278/100170820/563654/140814/541512/568326/393611/561924/560304/794891/378848/403138/415099/393144/403139/503703/406463/554167/795469/494109/337571/406471/405770/100536137/393650/100003911/368481/795414/436979/10012527…
GO:0043207	response to external biotic stimulus	267	2.31137410793898	7.18139534883721e-09	100535903/445410/101887125/449557/406397/100536594/100536567/570832/393939/402837/100003859/570404/30604/360134/795785/100007462/100331911/794050/100536356/100002946/567444/30400/567278/100170820/563654/140814/541512/568326/393611/560304/794891/378848/403138/415099/393144/403139/503703/406463/554167/795469/494109/337571/406471/405770/100536137/393650/100003911/368481/795414/436979/100125271/10017…
GO:0051707	response to other organism	267	2.31137410793898	7.18139534883721e-09	100535903/445410/101887125/449557/406397/100536594/100536567/570832/393939/402837/100003859/570404/30604/360134/795785/100007462/100331911/794050/100536356/100002946/567444/30400/567278/100170820/563654/140814/541512/568326/393611/560304/794891/378848/403138/415099/393144/403139/503703/406463/554167/795469/494109/337571/406471/405770/100536137/393650/100003911/368481/795414/436979/100125271/10017…
GO:0050877	nervous system process	353	-2.3035207242537	7.18139534883721e-09	101886622/570876/553710/799124/100003503/140425/58152/415149/100330921/768183/30156/83413/553708/563800/100334480/83412/100000769/436857/553182/100331116/405833/724016/557556/556202/678575/561738/553178/436859/497398/559132/100331536/550433/403005/114418/560875/436673/403310/393704/100537531/565014/553283/565807/566514/445050/100537469/100150704/563297/100333648/100331502/550520/553473/570493/336…
GO:0006952	defense response	295	2.2685684424451	7.18139534883721e-09	100535903/101887125/449557/406397/100536594/570832/402837/100003859/570404/30604/360134/795785/100007462/100331911/794050/100002946/368917/334613/100005469/567444/30400/100170820/563654/797357/246227/559020/100332237/567369/30767/100005593/568326/393611/560304/794891/403138/415099/503594/678516/393144/403139/503703/554167/795469/494109/337571/406471/405770/100538217/100003911/368481/406258/795414…
GO:0006412	translation	437	2.26713399933442	7.18139534883721e-09	334402/394066/568904/402850/368235/449661/393745/561194/394188/386634/569267/337070/692329/559564/378721/677743/550247/338183/562037/368284/571648/553692/492514/406324/569778/334393/407729/266989/565338/337230/321807/568568/406823/493608/561840/553636/280647/100141351/541352/541548/114427/447847/550234/101884003/553030/567785/100149858/386642/572435/450057/450062/550549/735250/568159/393566/32436…
GO:0044419	biological process involved in interspecies interaction between organisms	276	2.26435645730527	7.18139534883721e-09	100535903/445410/101887125/449557/406397/100536594/100536567/570832/393939/402837/100003859/570404/30604/360134/795785/100007462/100331911/794050/100536356/100002946/567444/30400/567278/100170820/563654/140814/541512/568326/393611/560304/794891/378848/403138/415099/393144/564690/403139/503703/406463/554167/795469/494109/337571/406471/405770/100536137/393650/100003911/368481/795414/436979/10012527…
GO:0043043	peptide biosynthetic process	443	2.25263709194257	7.18139534883721e-09	334402/394066/568904/402850/368235/449661/393745/561194/394188/386634/569267/337070/692329/559564/378721/677743/550247/338183/562037/368284/571648/553692/492514/406324/569778/334393/326857/407729/266989/565338/337230/321807/568568/406823/493608/561840/553636/280647/100141351/541352/541548/114427/447847/550234/101884003/553030/567785/100149858/386642/572435/450057/450062/550549/735250/568159/39356…
GO:0034765	regulation of ion transmembrane transport	205	-2.24731887837329	7.18139534883721e-09	562422/555284/567059/100034584/378958/541382/562853/564522/100003329/393614/566868/101886622/569752/394150/58152/768158/100148126/568759/560289/492758/100331116/405833/561935/564347/282557/436618/494089/751749/327415/570188/503564/799747/569528/560568/560875/100007104/403310/100034520/100148290/565014/562796/796289/100334378/796217/555922/100002967/563472/393755/567438/103911868/541540/100538267/…
GO:0007186	G protein-coupled receptor signaling pathway	459	-2.24582786320254	7.18139534883721e-09	324948/570108/555939/83413/553708/101882850/100334480/83412/565237/30629/323641/568933/541370/568126/353223/793668/30366/100151245/100320280/560410/100149732/100002786/561935/567181/282557/100329977/368475/100002249/555415/101885360/568254/557645/436670/406796/436814/100006888/567796/561647/100535325/436769/568117/493613/562531/503564/100331536/100005416/793937/100333578/335655/568637/100141480/1…
GO:0098542	defense response to other organism	206	2.24493223052838	7.18139534883721e-09	100535903/101887125/449557/570832/402837/100003859/570404/30604/360134/795785/100007462/100331911/794050/567444/30400/100170820/563654/568326/393611/560304/794891/403138/415099/393144/403139/503703/554167/795469/494109/337571/406471/405770/100003911/368481/795414/436979/100125271/100170660/393475/445073/100538113/360145/101885596/406452/795305/406683/777611/415101/101885327/403145/335512/405825/5…
GO:0043269	regulation of ion transport	243	-2.22554748087638	7.18139534883721e-09	562422/100002876/555284/100334336/567059/100034584/378958/541382/562853/564522/100003329/393614/566868/368421/100149310/101886622/569752/394150/58152/768158/100148126/100000615/568759/560289/436686/492758/100331116/405833/561935/564347/282557/436618/494089/751749/327415/570188/436769/503564/799747/503756/569528/560568/560875/100007104/403310/100034520/100148290/565014/562796/796289/100334378/7962…
GO:0034762	regulation of transmembrane transport	211	-2.22379760670732	7.18139534883721e-09	562422/555284/567059/100034584/378958/541382/562853/564522/100003329/393614/566868/101886622/569752/394150/58152/768158/100148126/568759/560289/492758/100331116/405833/561935/564347/282557/436618/494089/751749/327415/570188/503564/799747/569528/560568/560875/100007104/403310/100034520/100148290/565014/562796/796289/100334378/796217/555922/100002967/563472/393755/567438/103911868/541540/100538267/…
GO:0098660	inorganic ion transmembrane transport	464	-2.16686701064763	7.18139534883721e-09	791161/564522/64615/100003329/325402/368907/393614/567611/387526/101886622/570876/569752/394150/799124/100334346/58152/768158/568554/100148126/768183/568759/553740/560289/83413/83412/492758/101887082/406287/561350/100000415/567212/567667/436799/572215/561935/556202/564347/282557/561738/436618/450017/494089/751749/327415/559574/570188/569098/492490/503564/799747/405771/436745/569528/556638/560568/…
GO:0098662	inorganic cation transmembrane transport	414	-2.10377404374355	7.18139534883721e-09	286779/562422/555284/567059/100034584/561210/378958/393644/562853/791161/564522/64615/100003329/325402/368907/393614/567611/387526/101886622/569752/394150/100334346/58152/768158/568554/100148126/568759/553740/560289/492758/101887082/561350/100000415/567212/567667/436799/572215/561935/564347/282557/436618/450017/494089/751749/327415/559574/570188/569098/492490/503564/799747/405771/436745/569528/55…
GO:0098655	cation transmembrane transport	451	-2.07057839819983	7.18139534883721e-09	554135/550467/387301/559308/563670/565419/286779/562422/555284/567059/100034584/561210/378958/393644/541382/562853/791161/564522/64615/100003329/325402/368907/393614/567611/387526/101886622/436921/569752/394150/791182/100334346/58152/768158/403024/568554/100148126/568759/553740/560289/492758/101887082/561350/100000415/100331116/567212/567667/436799/567242/572215/561935/564347/282557/436618/450017…
GO:0051049	regulation of transport	446	-2.0296083188688	7.18139534883721e-09	562422/100002876/555284/100334336/567059/100001129/100034584/100000544/563393/378958/541382/562853/564522/100003329/556979/561717/100001828/393614/566868/368421/100149310/101886622/563403/569752/394150/777745/58152/768158/561345/100000896/445104/100148126/100000615/568759/553588/560289/436686/492758/619246/100331116/405833/794623/494101/492345/751108/561935/564351/564347/282557/394109/436618/1923…
GO:0030001	metal ion transport	458	-2.00499818560234	7.18139534883721e-09	393644/494066/550337/562853/791161/564522/64615/100003329/393614/566868/567611/387526/368421/101886622/569752/394150/100334346/58152/568554/100148126/568759/553740/560289/492758/568556/101887082/561350/100331116/567212/567667/572215/568225/561935/564347/282557/494089/751749/327415/559574/570188/569098/436769/393458/492490/503564/799747/30255/436745/569528/556638/560568/494489/560875/100007104/642…
GO:0016071	mRNA metabolic process	431	1.9279699344134	7.18139534883721e-09	100004662/555814/541512/402850/393868/569267/393282/550350/58024/541428/550247/321114/406277/557342/613144/266989/568568/446168/387255/553636/494060/794079/100009635/393475/393505/337487/326786/447922/550234/556642/567021/100149858/450057/735250/568159/393566/492511/445404/406824/565995/767713/327011/327020/555643/393979/559653/568893/445217/799538/323016/100005893/317641/324554/562388/406249/100…
GO:0050900	leukocyte migration	115	2.35802342356014	1.06517550128866e-08	100535903/449557/406397/100536594/100003859/387293/795785/100331911/558139/794050/100002946/368917/321046/100170820/100190920/100005593/568326/568241/794891/100009638/795469/494109/394108/337571/406471/405770/282676/560193/100003911/100884146/445073/393551/30682
GO:0006813	potassium ion transport	150	-2.24136310918808	1.95569691467157e-08	567667/572215/282557/494089/327415/570188/503564/799747/556638/560568/100007104/64272/100037383/563352/100148290/562763/565014/796289/100334378/796217/555922/100002967/30468/563472/797331/415170/393755/559728/103911868/541540/100538267/556759/561866/565213/664687/100003947/100000044/561206/564698/554532/795942/100331767/570401/100001681/100334453/64610/393874/567267/799704/565375/571208/503566/55…
GO:0002252	immune effector process	71	2.46379778153841	2.72164016087243e-08	100535903/794635/449557/406397/570832/100135062/30604/100007462/100134976/100002946/541345/321046/30400/560924/393611/560304/561001/503594/406471/566261/280647/100538113/566347/30117/791742/403145/405825
GO:0002682	regulation of immune system process	226	2.07470568987604	5.08964406168647e-08	100535903/794635/406397/100536567/570832/30604/768172/100007462/436895/100536356/100002946/368917/100537676/567444/321046/30400/327284/337597/767678/58126/791140/100005593/393611/790934/447875/560304/403138/393144/403139/564874/100001936/394108/406471/559844/282676/100536137/100321723/393650/560193/568568/566261/280647/317765/100136852/445073/100538113/566347/30117/114834/30682/101885327/791742/4…
GO:0006954	inflammatory response	124	2.29667016846193	5.30316048224379e-08	449557/406397/100536594/100003859/795785/100331911/794050/100002946/368917/334613/100005469/100170820/563654/797357/246227/559020/100332237/567369/100005593/568326/794891/403138/415099/503594/678516/403139/795469/406471/405770/100538217/100003911/406258/795414/322348/100170660/286787/777611/415101/100037369/403145/30554/403126/560869/393387/557416
GO:0030490	maturation of SSU-rRNA	43	2.52928968772892	6.30656000210842e-08	266990/321183/393282/334446/337399/321114/553568/553241/325037/317639/447856/100009635/406268/797099/286787/317637/407084/445220/386642/406571/321058/492761/393617/393596/415238/406321/407696/393097/393107/393206
GO:0071826	ribonucleoprotein complex subunit organization	137	2.23222242017398	6.81848681105658e-08	334271/266990/550350/58024/677743/553568/402823/553606/557342/393243/555704/406587/406823/553636/317739/393475/550241/447922/100332549/324365/566307/445404/317679/327011/386850/393979/799538/336619/550244/768189/550245/393738/794913/436759/100038767/30432/415227/799690/606595/394046/415171/322404/192331/445306/791478/317678/791187/415196/436970/570205/567601/402996/394143/324754/326961/100000842/…
GO:0042274	ribosomal small subunit biogenesis	58	2.46186747814738	9.5429912558065e-08	266990/321183/393282/334446/677743/266985/337399/321114/553568/553241/325037/317639/447856/100009635/406268/550241/797099/286787/317637/407084/445220/386642/406571/557585/321058/492761/393617/393596/415238/406321/407696/393097/393107/393206
GO:0022618	ribonucleoprotein complex assembly	132	2.24994763545803	1.05476623844329e-07	334271/266990/550350/58024/677743/553568/402823/553606/557342/393243/555704/406587/406823/553636/317739/393475/550241/447922/100332549/324365/566307/445404/317679/327011/386850/393979/799538/336619/550244/768189/550245/393738/794913/436759/100038767/30432/415227/799690/394046/415171/322404/192331/445306/791478/317678/791187/415196/436970/570205/567601/402996/394143/324754/326961/100000842/556273/…
GO:0006397	mRNA processing	329	1.88630234835576	2.54099573836849e-07	100004662/555814/402850/393868/393282/58024/321114/406277/557342/446168/387255/553636/794079/100009635/393475/393505/447922/567021/735250/492511/445404/406824/565995/767713/327011/327020/555643/393979/445217/799538/100005893/324554/406249/550244/402972/558918/192311/286774/572785/557528/57924/393850/445383/794913/394062/393815/797613/100038767/569999/30432/799690/321555/619271/606595/100006347/10…
GO:0006400	tRNA modification	64	2.37441324656017	2.58845470749954e-07	100006618/558120/553298/541496/553692/561039/556362/436593/100004270/563475/494060/337487/553790/570351/100003049/556642/560338/541356/553807/445166/100005300/449778/393617/449779/790921/561626/402798/393985/564078/324940/561938/562076/393095/751679/100034610/402955/492814/325292/100003205/553523/368635/550331/550447/566166/566689/100009640/492512/436884/559583/562797/450066/768135
GO:0030593	neutrophil chemotaxis	46	2.45199850472999	5.25555555337241e-07	449557/100536594/100003859/795785/100331911/794050/100002946/100170820/100190920/568326/794891/795469/406471/405770/282676/100003911
GO:0071621	granulocyte chemotaxis	52	2.40702290651479	7.68946243363264e-07	449557/100536594/100003859/795785/100331911/794050/100002946/100170820/100190920/568326/794891/795469/406471/405770/282676/100003911
GO:1990266	neutrophil migration	62	2.37940700642893	8.01160328794262e-07	449557/100536594/100003859/795785/100331911/794050/100002946/321046/100170820/100190920/568326/568241/794891/100009638/795469/406471/405770/282676/100003911
GO:0042391	regulation of membrane potential	129	-2.23618201633797	1.0622100746861e-06	570876/799124/100003503/58152/100148126/768183/570108/560289/83413/83412/724016/556202/678575/561738/415107/493613/560568/560875/393704/100537531/565014/566514/796289/100150704/563297/100002967/100333648/767745/550520/570493/336252/559728/566633/553402/571422/100003007/556759/561866/563414/100331363/795688/555747/561206/100331377/793996/100331767/406431/569662/568566/799704/563935/559366/10053811…
GO:0045087	innate immune response	129	2.13494599647031	1.65981629234173e-06	101887125/570832/402837/30604/100007462/100331911/794050/567444/30400/100170820/568326/393611/560304/794891/403138/415099/403139/795469/337571/406471/368481/795414/100125271/100170660/445073/100538113/101885596/406683/777611/415101/403145/335512/405825/565759/799852/403126/447804/557416/554561/562475/373874/569243
GO:0002684	positive regulation of immune system process	120	2.16077202030112	1.71820229499005e-06	100535903/794635/406397/100536567/570832/30604/768172/100007462/100536356/368917/100537676/321046/30400/58126/791140/100005593/393611/560304/403138/403139/282676/100536137/100321723/560193/566261/280647/100136852/445073/100538113/566347/30682/791742/403145/405825/559896/799852
GO:0097530	granulocyte migration	68	2.32871319883225	2.33250948967172e-06	449557/100536594/100003859/795785/100331911/794050/100002946/321046/100170820/100190920/568326/568241/794891/100009638/795469/406471/405770/282676/100003911
GO:0000470	maturation of LSU-rRNA	29	2.40668228624188	3.2973914234448e-06	321130/321247/393282/317644/321114/100536352/321127/393243/321652/777627/100003787/327053/406587/322251/563247/100332549/30228/192312/793727/386850
GO:0071805	potassium ion transmembrane transport	136	-2.16911429446825	3.2973914234448e-06	563670/565419/555284/100034584/562853/564522/64615/569752/394150/568554/100148126/560289/567667/572215/494089/327415/570188/799747/556638/560568/100007104/64272/563352/100148290/562763/565014/796289/100334378/796217/555922/100002967/30468/563472/797331/415170/393755/559728/103911868/541540/556759/561866/565213/664687/100003947/100000044/561206/564698/554532/795942/100331767/570401/100001681/10033…
GO:0097529	myeloid leukocyte migration	82	2.19868650046615	3.51293710757897e-06	449557/100536594/100003859/387293/795785/100331911/794050/100002946/321046/100170820/100190920/568326/568241/794891/100009638/795469/337571/406471/405770/282676/560193/100003911
GO:0030595	leukocyte chemotaxis	70	2.29413286137004	3.60268807776343e-06	449557/100536594/100003859/387293/795785/100331911/794050/100002946/100170820/100190920/568326/794891/795469/494109/337571/406471/405770/282676/100003911
GO:0070098	chemokine-mediated signaling pathway	17	2.28421760873485	5.0654670594862e-06	100003859/795785/100331911/794050/100170820/568326/794891/795469/100003911
GO:0043038	amino acid activation	43	2.35095761434978	5.40379509825368e-06	368235/449661/393745/394188/337070/692329/338183/562037/368284/569778/334393/337230/493608/280647/114427/447847/553807/325494/445405/568332/393589/324940/556702
GO:0007188	adenylate cyclase-modulating G protein-coupled receptor signaling pathway	139	-2.14942501051882	5.53824015987533e-06	559315/403114/100002285/266751/100150701/556429/570410/564928/100000544/562619/567940/100322075/445508/100001828/368421/324948/570108/565237/30629/568126/560410/282557/100329977/368475/101885360/100006888/567796/561647/493613/562531/503564/100005416/780835/100537916/568614/796164/450039/557394/795246/100003330/555274/393760/393801/541314/541315/566117/557026/327650/353151/492486/563417/100003849/…
GO:0006457	protein folding	141	2.09317499984182	6.04952926452405e-06	100137108/796767/393134/566751/445126/378848/572669/58041/335865/30671/445144/373085/282676/368243/572231/403080/192327/393981/393555/560481/415236/378851/406673/323012/30477/568182/557824/394037/386590/559037/322544/791166/324381/192326/550453/565232/415155/100317326/322258/30591/116994/503766/565155/494165/321315/415227/58154/553265/792610/550373/798846/394242/558042/393485/564225/393893/192324…
GO:0006959	humoral immune response	31	2.33750730262807	6.12061817296174e-06	794635/570832/100003859/30604/795785/100007462/321046/393611/560304/564874/100003911/566261/100538113/566347/114834
GO:0043039	tRNA aminoacylation	42	2.34123198745166	6.50159839057332e-06	368235/449661/393745/394188/337070/692329/338183/562037/368284/569778/334393/337230/493608/280647/114427/447847/553807/325494/445405/568332/393589/324940/556702
GO:0006259	DNA metabolic process	466	1.68361025105817	8.10386478326932e-06	140814/568897/402986/415098/567941/559470/555786/406487/562839/563175/797304/83776/541386/557875/550274/100333127/555382/100334868/100003787/402965/492353/100151626/100332815/393774/569495/30590/100004133/393950/641417/393475/321119/553720/100005931/565685/445317/448867/791194/692125/100332714/503753/541348/100332264/553029/321289/566758/555316/494100/447819/557052/368631/327197/324964/317679/100…
GO:0006418	tRNA aminoacylation for protein translation	39	2.317516374123	1.04828691371481e-05	368235/449661/393745/394188/337070/692329/338183/562037/368284/569778/334393/337230/493608/280647/114427/447847/553807/325494/445405/568332/393589/324940/556702
GO:0060326	cell chemotaxis	86	2.15908184701241	1.10560388408731e-05	449557/100536594/100003859/387293/795785/100331911/794050/100002946/100170820/100190920/553366/568326/794891/795469/494109/337571/406471/405770/282676/100003911
GO:0051260	protein homooligomerization	81	-2.16532901476535	1.86625231683728e-05	568933/768293/100006310/100006279/327415/570188/571909/58003/100148290/100334378/796217/449991/563472/564110/791696/100005587/795942/555637/550324/100001681/100334453/567267/792402/565375/571208/559036/735248/567207/559915/100037377/799410/569756/559096/373865/562421/564371/567780/565643/436604
GO:0000154	rRNA modification	27	2.30107445783939	1.97573020687435e-05	321130/321247/406275/445101/494106/445162/613144/100003787/564410/393950/553790/565088/566022/572367/393617/445217/678588/445391/406690/563095
GO:1990868	response to chemokine	19	2.27080103392	2.04270828938309e-05	100003859/795785/100331911/794050/100170820/568326/794891/795469/100003911
GO:1990869	cellular response to chemokine	19	2.27080103392	2.04270828938309e-05	100003859/795785/100331911/794050/100170820/568326/794891/795469/100003911
GO:0000462	maturation of SSU-rRNA from tricistronic rRNA transcript (SSU-rRNA, 5.8S rRNA, LSU-rRNA)	29	2.34182678943372	2.20221260098372e-05	266990/321183/334446/337399/553568/553241/325037/317639/447856/100009635/797099/286787/317637/386642/406571/492761/393596/415238/393097/393107/393206
GO:0001510	RNA methylation	55	2.24886710921693	3.44685708934053e-05	321130/321247/100006618/406275/553298/541496/494106/445162/436593/564410/100004270/563475/553790/566022/570351/572367/541356/100149557/553807/100005300/449779/561626/445217/678588/447804/564078/406690/561938
GO:0000460	maturation of 5.8S rRNA	30	2.3106195914586	3.5188860021993e-05	321897/321247/337399/550247/553568/100536352/321652/777627/327053/553641/550234/30228/192312/450057/793727/474329/386850/415238/323016/394064/415250
GO:0032945	negative regulation of mononuclear cell proliferation	11	2.14139225267176	3.94808965270313e-05	100535903/100536567/100536356/327284/337597/564874/100536137
GO:0042130	negative regulation of T cell proliferation	11	2.14139225267176	3.94808965270313e-05	100535903/100536567/100536356/327284/337597/564874/100536137
GO:0050672	negative regulation of lymphocyte proliferation	11	2.14139225267176	3.94808965270313e-05	100535903/100536567/100536356/327284/337597/564874/100536137
GO:0070664	negative regulation of leukocyte proliferation	11	2.14139225267176	3.94808965270313e-05	100535903/100536567/100536356/327284/337597/564874/100536137
GO:0090501	RNA phosphodiester bond hydrolysis	44	2.22587227033579	5.28481118309856e-05	321897/321183/541428/337399/550247/553568/445388/553241/325037/100003787/541352/553641/550234/450057/793727/436826/492761/415238/323016
GO:0006814	sodium ion transport	131	-2.05099390483598	5.28481118309856e-05	751749/569098/492490/556638/64272/100037383/562763/407669/30468/565776/415170/103911868/325361/566443/791696/556759/565213/797199/568512/795688/445241/554532/327599/793996/100150472/692318/556480/64610/563935/664719/100005476/664770/497642/407668/497640/114457/566069/368923/333987/407667/557843/100038771/405838/100005325/557091/503788
GO:0051259	protein complex oligomerization	99	-2.10415773648537	7.59341026607029e-05	568933/768293/100006310/100006279/327415/570188/571909/58003/768182/100148290/565807/100334378/796217/449991/563472/336252/564110/553402/791696/100005587/569946/795942/555637/550324/100001681/100334453/567267/792402/565375/571208/559036/735248/567207/559915/100037377/799410/791196/569756/559096/373865/562421/564371/567780/565643/436604
GO:0000463	maturation of LSU-rRNA from tricistronic rRNA transcript (SSU-rRNA, 5.8S rRNA, LSU-rRNA)	15	2.14207198253854	8.14930137311945e-05	321247/317644/100536352/321127/393243/321652/777627/406587/322251/100332549/30228/793727
GO:0071216	cellular response to biotic stimulus	20	2.20723864407405	8.57624894631358e-05	100536567/100003859/795785/100536356/100002946/561924/405770/100536137/100003911
GO:0009611	response to wounding	131	2.00450120228264	0.000108386574819688	406397/100536594/335409/100136840/558477/562946/100002946/334613/100005469/30603/563654/30608/767737/797938/394125/567257/560924/100329613/100149543/100001836/550423/569259/767742/562247/393878/570019/100148468/317765/324023/286787/100006778/563020/403145/405830/30554/436967/568593/447804/796490/100535437
GO:0090305	nucleic acid phosphodiester bond hydrolysis	62	2.1558042602397	0.000109316870593399	568897/321897/321183/541428/337399/550247/553568/445388/553241/325037/100003787/541352/553641/550234/450057/553029/793727/436826/492761/415238/323016/751692/394064/557254/492652/541502/406637/565000/327322/100008368/565458/445109/394166/324323/450021/386806/436932/567715/324724/563108
GO:0000375	RNA splicing, via transesterification reactions	225	1.82400781053203	0.000109316870593399	393282/58024/321114/406277/557342/446168/387255/553636/100009635/393475/393505/447922/735250/492511/445404/406824/327011/327020/555643/393979/445217/799538/100005893/406249/550244/402972/286774/572785/557528/57924/393850/445383/794913/393815/797613/100038767/569999/30432/799690/321555/619271/606595/100145909/415171/553693/192331/406771/791478/393480/436751/402896/791187/393180/404630/570205/10053…
GO:0000377	RNA splicing, via transesterification reactions with bulged adenosine as nucleophile	225	1.82400781053203	0.000109316870593399	393282/58024/321114/406277/557342/446168/387255/553636/100009635/393475/393505/447922/735250/492511/445404/406824/327011/327020/555643/393979/445217/799538/100005893/406249/550244/402972/286774/572785/557528/57924/393850/445383/794913/393815/797613/100038767/569999/30432/799690/321555/619271/606595/100145909/415171/553693/192331/406771/791478/393480/436751/402896/791187/393180/404630/570205/10053…
GO:0000398	mRNA splicing, via spliceosome	225	1.82400781053203	0.000109316870593399	393282/58024/321114/406277/557342/446168/387255/553636/100009635/393475/393505/447922/735250/492511/445404/406824/327011/327020/555643/393979/445217/799538/100005893/406249/550244/402972/286774/572785/557528/57924/393850/445383/794913/393815/797613/100038767/569999/30432/799690/321555/619271/606595/100145909/415171/553693/192331/406771/791478/393480/436751/402896/791187/393180/404630/570205/10053…
GO:0008380	RNA splicing	300	1.72682717618215	0.000109316870593399	553550/393282/58024/321114/406277/557342/446168/387255/553636/100009635/393475/393505/447922/406376/735250/492511/445404/406824/565995/550382/767713/327011/327020/555643/393979/445217/799538/100005893/406249/550244/402972/286774/572785/557528/57924/393850/445383/794913/394062/393815/797613/100038767/569999/30432/799690/321555/619271/606595/100145909/415171/553693/192331/406771/791478/393480/43675…
GO:0042742	defense response to bacterium	61	2.11581935172962	0.000135824875392161	100535903/449557/402837/570404/30604/360134/100170820/563654/393611/403138/403139/554167/406471/405770/436979/100125271/406452/795305
GO:0002237	response to molecule of bacterial origin	25	2.22733051017824	0.000142222594885507	445410/100536567/100003859/795785/100536356/100002946/563654/405770/100536137/100003911
GO:0000469	cleavage involved in rRNA processing	23	2.2195193404606	0.000184210513735777	321897/321183/337399/550247/553568/445388/553241/325037/100003787/553641/550234/450057/793727/492761/415238/323016/394064
GO:0035249	synaptic transmission, glutamatergic	47	-2.19154227378391	0.000184210513735777	100003329/393614/568618/798791/100331116/567181/282557/448841/503564/798001/567306/557511/567438/553682/555576/797554/792371/565450/561540/564883/565256/336153/503566/795293/797409/100034540/550428/378719/100150246/568484/564461/282554
GO:0042255	ribosome assembly	38	2.1743648586889	0.000184210513735777	436840/266990/550350/677743/553568/402823/553616/553606/568741/555704/406587/317739/334619/550241/386850/100142645/768189/393738/322404/415196/326961/336687/336727/337148/192297/751640/554155/556272/406307/335539/569087/393723
GO:0071482	cellular response to light stimulus	47	-2.1842352425625	0.000215312857118592	569946/30435/352918/561815/569628/447916/571624/568691/541319/563080/791196/58109/30413/436716/564152/30582/557053/30503/30295/562845
GO:0000466	maturation of 5.8S rRNA from tricistronic rRNA transcript (SSU-rRNA, 5.8S rRNA, LSU-rRNA)	21	2.17962485897667	0.000217359811257731	321897/321247/337399/550247/553568/100536352/321652/777627/553641/550234/30228/450057/793727/415238/323016/394064
GO:0050808	synapse organization	147	-1.9311417402386	0.000226452646033626	569664/560221/565863/100037338/555470/100005518/795332/724016/100007749/562702/541373/561122/30634/568810/100333556/567415/393944/336613/560881/572372/553679/619267/555553/548606/565021/403310/65230/792773/100334261/556158/553785/58118/678560/114435/560583/555627/324096/100002407/559868/114549/100147967/100331252/100151593/100007758/100125749/564922/559366/100003514/550457/565158/566572/556853/43…
GO:0050806	positive regulation of synaptic transmission	36	-2.13135598064641	0.000267268567970671	393672/563393/100003329/559976/393614/569664/100331116/563297/100333648/570493/567438/548345/563414/797554/555627/566397/100001650/564883/100125749/797409/100034540/393691/393684/550428/573010/558299
GO:0048858	cell projection morphogenesis	466	-1.59972003701298	0.000267268567970671	553412/100005603/541371/436682/562199/117506/100333657/566274/402973/561285/100141497/561895/368483/571349/58152/572411/559341/560221/565863/30463/567064/30770/553185/30230/30156/541396/30250/619246/558137/544658/569561/566086/368305/403049/30181/541394/30634/568810/100333556/557289/30461/394058/30218/406272/799274/100141490/553410/336613/768159/678652/30726/100148883/368847/619267/571468/561336/…
GO:0006913	nucleocytoplasmic transport	112	1.95438280532172	0.00026939028044372	569455/324743/553305/402875/266985/337399/563448/393863/406324/555704/541444/334362/568424/100005471/386850/286746/567236/432373/445499/100148319/436700/100317326/436587/798071/777756/550239/394062/192339/559225/393125/751738/445408/325064/751719/406852/368417/337461/570700/324342/321739/30707/324551/323464/333980/323865/436588/558395/373077/566321/393663/560127/571089/406510/100004014/445035
GO:0051169	nuclear transport	112	1.95438280532172	0.00026939028044372	569455/324743/553305/402875/266985/337399/563448/393863/406324/555704/541444/334362/568424/100005471/386850/286746/567236/432373/445499/100148319/436700/100317326/436587/798071/777756/550239/394062/192339/559225/393125/751738/445408/325064/751719/406852/368417/337461/570700/324342/321739/30707/324551/323464/333980/323865/436588/558395/373077/566321/393663/560127/571089/406510/100004014/445035
GO:0002253	activation of immune response	48	2.12594007792685	0.000295830224430674	794635/570832/30604/768172/100007462/100537676/321046/791140/393611/560304/403138/403139/100321723/566261/100136852/100538113/566347
GO:1904062	regulation of cation transmembrane transport	110	-1.97991774974951	0.000295830224430674	562422/567059/100034584/378958/541382/100003329/393614/101886622/394150/768158/492758/100331116/561935/564347/282557/494089/751749/503564/100007104/100034520/100148290/565014/555922/393755/567438/103911868/541540/678560/325361/566443/100003947/797554/327599/797905/564883/563935/100005476/560566/503566/497642/449789/797409/565158/100034540/565492/497640/550428/566069/333987/378719/572226/100005325…
GO:0007189	adenylate cyclase-activating G protein-coupled receptor signaling pathway	95	-2.00894803506295	0.000324811190791823	560807/560100/559315/403114/100002285/266751/570410/564928/100000544/562619/567940/100322075/445508/368421/324948/30629/568126/560410/282557/100329977/562531/503564/100005416/780835/568614/796164/450039/557394/795246/100003330/555274/566117/557026/353151/492486/100003849/170457/561773/562973/565609/558938/560268/558248/353153/286834/503566/561701/565203/378719/557194/259257/30281/795653/282554/26…
GO:0009615	response to virus	56	2.08131793375833	0.000356164087921046	393939/360134/100331911/794050/541512/568326/415099/393144/503703/406463/494109/406471/405770/393650/393475/360145/101885327/565759/403126/554561/557230/373874
GO:0050778	positive regulation of immune response	64	2.01997794689611	0.000368511181551377	794635/570832/30604/768172/100007462/100537676/321046/791140/393611/560304/403138/403139/100321723/566261/100136852/100538113/566347/403145/405825/799852
GO:0002181	cytoplasmic translation	68	2.06587950465837	0.00037210642681499	394066/386634/553692/492514/266989/406823/735250/324365/503603/323355/436808/550559/334307/336823/336619/562538/550245/394046/406387/445306/436760/394049/677758/436970/402996/336641/336498/394137/100004398/192301/336719/796380/336727/567151/445040/492512/334626/327515/557397/394166/406307/558312/406402/79079/406263/561049/445053/325102/394027/327341
GO:0035725	sodium ion transmembrane transport	104	-2.03473693099569	0.00037210642681499	751749/569098/492490/556638/64272/562763/407669/30468/565776/415170/103911868/325361/566443/791696/556759/565213/797199/568512/795688/554532/327599/793996/100150472/692318/556480/64610/563935/664719/100005476/664770/497642/407668/497640/114457/566069/368923/333987/407667/557843/100005325/557091
GO:0010629	negative regulation of gene expression	242	1.69612303961784	0.00037210642681499	100136840/394066/567444/323473/541512/327284/337597/100334979/402850/100536767/447875/569267/550350/550247/407729/266989/799825/797198/568568/393774/326786/448867/553641/550234/100149858/450057/568159/393566/791754/100003994/445405/555643/559653/568893/445217/323016/100005893/317641/799852/562388/100148546/556592/192311/100334020/394064/557230/195815/406743/564886/447888/394111/566106/751632/7943…
GO:0032990	cell part morphogenesis	472	-1.60770549071699	0.00037210642681499	553412/100005603/541371/436682/562199/117506/100333657/566274/402973/561285/100141497/561895/368483/571349/58152/572411/559341/560221/565863/30463/567064/30770/553185/30230/30156/541396/30250/619246/558137/544658/569561/566086/368305/403049/30181/541394/30634/568810/100333556/557289/30237/30461/394058/30218/406272/799274/100141490/553410/336613/768159/560881/678652/30726/100148883/368847/619267/5…
GO:0071219	cellular response to molecule of bacterial origin	18	2.14255666690643	0.000465187618115932	100536567/100003859/795785/100536356/100002946/405770/100536137/100003911
GO:0002443	leukocyte mediated immunity	31	2.10895566547736	0.000513991729328918	449557/570832/100135062/100134976/30400/393611/560304/503594
GO:0009583	detection of light stimulus	47	-2.12902213126202	0.000520273793460692	554142/30435/352918/561815/569628/30459/565450/447916/571624/559232/568691/563080/58109/140429/30413/436716/564152/30582/557053/30503/30295/562845
GO:0120039	plasma membrane bounded cell projection morphogenesis	462	-1.57788776211594	0.000520697812159462	553412/100005603/541371/436682/562199/117506/100333657/566274/402973/561285/100141497/561895/368483/571349/58152/572411/559341/560221/565863/30463/567064/30770/553185/30230/30156/541396/30250/619246/558137/544658/569561/566086/368305/403049/30181/541394/30634/568810/100333556/557289/30461/394058/30218/406272/799274/100141490/553410/336613/768159/678652/30726/100148883/368847/619267/571468/561336/…
GO:0006281	DNA repair	316	1.64173205388583	0.000523351330597995	402986/559470/406487/562839/563175/797304/83776/541386/557875/550274/555382/402965/492353/569495/30590/100004133/641417/553720/565685/448867/791194/692125/100332714/541348/553029/566758/494100/447819/368631/327197/324964/317679/100332599/406727/550335/566018/100001877/403064/386844/571301/436837/796456/406820/394039/108179053/100037341/192333/797342/394048/566768/100001169/564632/553405/565276/57…
GO:0008283	cell population proliferation	354	1.5951484282406	0.000523351330597995	100535903/108180095/100334610/406397/100536567/335409/100538016/570404/335916/100150939/563713/407664/678622/336038/100536356/100190920/30299/327284/797938/337597/553181/30767/58126/321897/565508/565271/560341/559807/567941/100334410/406487/564874/317638/393141/282676/100536137/560193/195824/30072/568568/368481/768121/359829/30590/403032/562912/560653/407086/280650/568159/30682/556087
GO:0048812	neuron projection morphogenesis	460	-1.58647155644634	0.000556420823091807	553412/100005603/541371/436682/562199/117506/100333657/566274/402973/561285/100141497/561895/368483/571349/58152/572411/559341/560221/565863/30463/567064/30770/553185/30230/30156/541396/30250/619246/558137/544658/569561/566086/368305/403049/30181/541394/30634/568810/100333556/557289/30461/394058/30218/406272/799274/100141490/553410/336613/768159/678652/30726/100148883/368847/619267/571468/561336/…
GO:0006836	neurotransmitter transport	93	-1.96097718027259	0.000566697298534028	794623/553304/394109/406780/30712/569098/492490/503756/567306/393515/563377/100006713/556533/30711/565776/641578/568033/553682/562345/563414/100006427/768157/58038/574003/556701/566397/692318/557476/556480/100002795/556784/79379/436870/664719/795293/664770/393682/550457/570672/559347/567877/368225/436732/100004361
GO:0051966	regulation of synaptic transmission, glutamatergic	30	-2.05529119823536	0.000575818290788899	100003329/393614/100331116/567181/282557/503564/567438/555576/797554/792371/565450/564883/565256/336153/503566/797409/100034540/550428/378719/100150246/568484/564461/282554
GO:0007156	homophilic cell adhesion via plasma membrane adhesion molecules	128	-1.88505740417576	0.000575818290788899	497129/100141497/569664/493590/100537710/572532/30770/30156/553983/565591/562934/368305/497127/100006279/30634/553987/556807/30461/406172/100034533/101882839/561336/555553/553986/692273/558732/30297/503573/360138/572016/100006496/493596/569931/378452/555504/767768/564737/503571/567704/555627/100334632/793954/100136836/108191476/100002026/503572/555688/100125749/564922/568370/108179154/493589/4936…
GO:0009416	response to light stimulus	124	-1.92337324113113	0.000640301355214178	573209/450017/493613/100331536/378451/352935/560759/402990/100331502/562813/30140/554142/58098/569946/30435/352918/561815/569628/30459/565450/791744/393692/447916/352927/571624/559232/568691/58099/541319/563080/791196/352934/58109/140429/393678/570333/30413/83780/436716/564152/30582/550406/557053/30503/140428/557454/30295/562845
GO:0048667	cell morphogenesis involved in neuron differentiation	440	-1.57531155930078	0.000650394302015121	553412/100005603/541371/436682/562199/117506/100333657/566274/402973/561285/100141497/561895/368483/571349/58152/572411/559341/560221/565863/30463/567064/30770/553185/30156/541396/30250/619246/558137/544658/569561/566086/368305/403049/30181/541394/30634/568810/100333556/557289/30461/394058/30218/406272/799274/100141490/553410/336613/678652/30726/100148883/368847/619267/571468/561336/571909/494151…
GO:0071347	cellular response to interleukin-1	16	2.07564489450678	0.000674973866778741	100331911/794050/567444/100170820/568326/794891/795469
GO:0016064	immunoglobulin mediated immune response	18	2.11696179958105	0.00068870771789247	570832/100135062/100134976/30400/393611/560304/503594
GO:0019724	B cell mediated immunity	18	2.11696179958105	0.00068870771789247	570832/100135062/100134976/30400/393611/560304/503594
GO:0032496	response to lipopolysaccharide	24	2.15397429524861	0.000729560067906663	445410/100536567/100003859/795785/100536356/563654/405770/100536137/100003911
GO:0071478	cellular response to radiation	55	-2.07806725996946	0.000729560067906663	569946/30435/352918/561815/569628/447916/571624/568691/541319/563080/791196/58109/30413/436716/564152/30582/557053/30503/30295/562845
GO:0006413	translational initiation	84	1.97184989626727	0.000729560067906663	334402/561194/386634/559564/406324/565338/321807/406823/541548/572435/450062/550549/324365/563613/386850/336619/550245/493617/415150/394046/556465/445306/445408/394049/561889/436970/402996/393440/336498/394137/564584/100004398/405839/449553/553505/796380/325802/567151/436588/334626/327515/406402/406263/573991/561049/557270/393732/321564/325102/795398/406464/327341/541411/394189/322599
GO:0022898	regulation of transmembrane transporter activity	101	-1.87699271364769	0.000836719313028345	562422/567059/100034584/541382/100003329/393614/101886622/394150/768158/492758/100331116/564347/282557/751749/503564/100034520/100148290/555922/567438/103911868/541540/678560/325361/566443/797554/327599/797905/564883/563935/100005476/560566/503566/497642/449789/797409/565158/100034540/497640/550428/566069/333987/378719/572226/100005325/557091/282554
GO:0098657	import into cell	101	-1.87653283908865	0.000836719313028345	393644/791161/564522/64615/387526/569752/567212/567667/572215/323439/559627/503756/569528/556638/64272/403310/562763/562796/30468/797331/565776/415170/103911868/556684/565213/664687/797199/100000044/568512/554532/559964/100149983/64610/79379/436939/664719/436636/796322/664770/114457/494041/790938/387298/368225/100330491/562762/557091
GO:0006360	transcription by RNA polymerase I	25	2.13226635868289	0.000883584422008079	334446/541428/792693/336342/796505/553733/368478/492353/567105/334003/558718/557070/449647/325106/553705/334973
GO:0043414	macromolecule methylation	152	1.75028186477672	0.000928014185243793	140814/321130/321247/100006618/406275/553298/541496/404619/494106/445162/436593/564410/550348/767796/100004270/322348/432371/563475/393475/553790/566022/570351/448867/572367/541356/100149557/553807/100005300/449779/405834/321974/561626/550463/445217/678588/447804/406249/564078/406690/561938/563799/337193/325292/564058/323723/100036549/100003205/321614/751629/560620/317744/449776/503749/100004398/…
GO:0071222	cellular response to lipopolysaccharide	17	2.0567185082026	0.00103402987984013	100536567/100003859/795785/100536356/405770/100536137/100003911
GO:0034661	ncRNA catabolic process	21	2.08345631786853	0.00106053891448262	394066/550247/326786/550234/450057/553807/323016/317641/394064/394111/566106/791890/751632/100003553/393712/394008/565000
GO:0048247	lymphocyte chemotaxis	15	2.02813627923056	0.00107162341879391	100331911/794050/100170820/568326/794891/795469/494109
GO:0006403	RNA localization	85	1.9222913418538	0.00111794411159166	324743/266985/563448/393243/334362/406491/100332549/406546/100005893/558918/100148319/436700/798071/777756/393815/192339/559225/393125/751738/407727/445408/325064/751719/100136839/406852/368417/337461/394176/394053/334440/324551/334490/335236/323865/436588/373077/567234/560127/571089/406510/100004014/445035/192325/30572/562350/393917/436971/795398/406464/403025/492509/563392/553507/768163/558883/…
GO:0042127	regulation of cell population proliferation	257	1.65732131139584	0.00111794411159166	100535903/108180095/406397/100536567/100538016/570404/335916/100150939/407664/678622/336038/100536356/100190920/30299/327284/797938/337597/553181/30767/58126/321897/565271/560341/567941/100334410/564874/317638/393141/282676/100536137/560193/195824/568568/368481/359829
GO:0002449	lymphocyte mediated immunity	22	2.0779648446859	0.00117732207329396	570832/100135062/100134976/30400/393611/560304/503594
GO:0000956	nuclear-transcribed mRNA catabolic process	72	1.9781723867814	0.00121389809998906	402850/550350/550247/266989/568568/326786/550234/100149858/450057/393566/559653/323016/100005893/317641/556592/100334020/394064/394111/566106/751632/393712/394008/565522/569810/565000/100535720/324048/394053/562557/559834/406783/553665/436588
GO:0098742	cell-cell adhesion via plasma-membrane adhesion molecules	155	-1.78656198038544	0.00121983306660982	30615/572216/556520/497129/100141497/140422/569664/493590/100537710/572532/30770/30156/553983/565591/562934/368305/497127/100006279/30634/553987/556807/30461/406172/562531/100034533/101882839/561336/555553/565021/553986/692273/558732/30297/503573/360138/553785/572016/100006496/493596/569931/378452/555504/767768/564737/503571/567704/555627/100334632/793954/100136836/560942/108191476/567508/1000020…
GO:0031099	regeneration	182	1.72580819750418	0.00125755946095572	406397/335409/373081/563713/394066/562946/336038/30608/751668/797938/30767/58126/559807/100149543/100334415/799377/503594/394198/562247/317638/406471/405770/393141/373085/282676/30072/30259/100150223/100006778/541356/30449/386701/334003/116713/406645/799538/321726/796490
GO:0007215	glutamate receptor signaling pathway	21	-2.06783318309594	0.0012875281107195	393614/393956/567181/436769/448841/767745/555576/569946/792371/565450/565256/336153/791196/100150246/568484/564461/566411
GO:0072676	lymphocyte migration	26	2.10357801062927	0.00139308264938939	100535903/100331911/794050/100170820/568326/794891/795469/494109/394108/445073
GO:0031123	RNA 3'-end processing	68	1.98587175706999	0.00145516932664099	394066/321897/550247/406275/613144/570247/568260/326786/553641/550234/450057/562358/436826/323016/324554/558918/569456/394064/751632/393712/492652/407727/565000/563801/436588/100004030/445109/394166/450021/570858/415251/386806
GO:0140053	mitochondrial gene expression	58	1.97498206187341	0.00146048987435984	571648/337230/561840/100141351/567785/553807/100149182/100034434/393589/562388/100148546/555630/492460/564382/557469/503745/558184/100003205/492652/556465/541378/571210/557606/100001219/503880/100126021/553711/767802/325802/100009640/394154/436701/557195/100007768/327329/569468/564534/553325/550455/100333733/100150980/553810/795846/619204/493604/557789/415142
GO:0098656	anion transmembrane transport	126	-1.84383084093309	0.00150990161852171	570876/436921/791182/799124/403024/768183/83413/83412/406287/795332/567667/572215/556202/449947/561738/192321/323439/559627/497434/767698/393704/562763/566514/334582/393133/100150704/550520/797331/415170/336252/564474/571044/566633/553402/571422/100331377/560608/100463517/100007289/436939/100538116/796322/407698/570702/561188/494041/790938/192125/559693/557046/566370/100038771/405838/503788
GO:0051168	nuclear export	69	1.94404425230745	0.00160051778613129	266985/337399/563448/406324/555704/541444/334362/100005471/386850/286746/567236/100148319/436700/436587/192339/559225/393125/445408/325064/751719/406852/368417/324342/30707/324551/323464/333980/323865/436588/558395/373077/393663/560127/571089/100004014/445035/192325/30572/562350/393917/492509/563392/553507/768163/558883/554106/321491/445302
GO:0001505	regulation of neurotransmitter levels	95	-1.89376510664438	0.00162102081649264	553567/568195/447892/393672/100334336/404730/100001129/563393/565287/568618/436686/794623/394109/406780/30712/503756/567306/393515/561372/563377/100006713/556533/30711/565776/641578/553682/550403/563414/561773/768157/58038/574003/114549/556701/566397/557476/100002795/556784/79379/436870/664719/100170938/565370/664770/30384/393682/550457/570672/567877/368225/436732/100005589/100004361
GO:0022407	regulation of cell-cell adhesion	74	1.89100307030811	0.00162102081649264	100535903/100536567/558477/100536356/100002946/368917/30400/327284/337597/58126/100005593/564874/393878/792194/282676/100536137
GO:0006112	energy reserve metabolic process	37	-2.07414765144915	0.00163435648314432	571155/334420/799144/403051/393444/100037338/394155/393807/100003330/569706/555748/327285/566188/554046/565379/567375/567798/100333665/559212/415152/436649/286833/406459
GO:0032409	regulation of transporter activity	102	-1.90350868093604	0.00163930113419769	562422/567059/100034584/541382/100003329/393614/101886622/394150/768158/492758/100331116/564347/282557/751749/503564/100034520/100148290/555922/567438/103911868/541540/678560/325361/566443/797554/327599/797905/564883/563935/100005476/560566/503566/497642/449789/797409/565158/100034540/735248/497640/550428/566069/333987/378719/572226/100005325/557091/282554
GO:0023061	signal release	124	-1.84067050553401	0.00179637843309463	794623/492345/564351/282557/394109/406780/30712/333999/503564/567306/393515/768182/353358/450039/563377/100006713/556533/30711/641578/562928/553682/798433/563414/768157/58038/566488/574003/556701/566397/557476/100002795/556784/436870/407698/503566/393682/550457/570672/100006275/567877/436732/445476/378719/259257/796595/322358/795653/797538/282554/100004361
GO:0006956	complement activation	18	2.05065404338441	0.00191806225209506	794635/570832/30604/100007462/321046/393611/560304/566261/100538113/566347
GO:0032943	mononuclear cell proliferation	27	2.07219466704006	0.00193432473635216	100535903/100536567/100536356/327284/337597/564874/100536137/568568
GO:0042098	T cell proliferation	27	2.07219466704006	0.00193432473635216	100535903/100536567/100536356/327284/337597/564874/100536137/568568
GO:0046651	lymphocyte proliferation	27	2.07219466704006	0.00193432473635216	100535903/100536567/100536356/327284/337597/564874/100536137/568568
GO:0070661	leukocyte proliferation	27	2.07219466704006	0.00193432473635216	100535903/100536567/100536356/327284/337597/564874/100536137/568568
GO:0032944	regulation of mononuclear cell proliferation	26	2.06657558634122	0.00197288831081191	100535903/100536567/100536356/327284/337597/564874/100536137/568568
GO:0042129	regulation of T cell proliferation	26	2.06657558634122	0.00197288831081191	100535903/100536567/100536356/327284/337597/564874/100536137/568568
GO:0050670	regulation of lymphocyte proliferation	26	2.06657558634122	0.00197288831081191	100535903/100536567/100536356/327284/337597/564874/100536137/568568
GO:0070663	regulation of leukocyte proliferation	26	2.06657558634122	0.00197288831081191	100535903/100536567/100536356/327284/337597/564874/100536137/568568
GO:0006888	endoplasmic reticulum to Golgi vesicle-mediated transport	84	1.89776515443076	0.00197288831081191	393374/114464/554177/326716/260439/114454/553407/492462/554110/557041/321550/100537975/100148383/550396/266982/415224/393378/100000526/798071/436605/336391/338138/327268/492492/30187/613145/567774/325464/445249/399661/373129/554131/393265/393110/571870/327277/791158/266638/562894/100001316/368488/436911/317732
GO:0032259	methylation	211	1.64983424498087	0.00197288831081191	140814/321130/321247/378847/100006618/406275/553298/541496/492514/404619/494106/556362/445162/792923/436593/564410/550348/797198/767796/100004270/322348/432371/563475/393475/553790/566022/570351/448867/572367/541356/550390/100149557/553807/100005300/449779/405834/321974/561626/550463/445217/678588/447804/393185/406249/564078/406690/561938/334936/492460/100001092/100148927/563799/337849/337193/325…
GO:0050657	nucleic acid transport	77	1.89312336678473	0.0020124140779123	324743/266985/563448/334362/406491/406546/100005893/558918/100148319/436700/798071/777756/393815/192339/559225/393125/751738/407727/445408/325064/751719/100136839/406852/368417/337461/394053/324551/335236/323865/436588/373077/567234/560127/571089/406510/100004014/445035/192325/30572/562350/393917/436971/795398/406464/403025/492509/563392/553507/768163/558883/554106/321491/334749/445302/503767/325…
GO:0050658	RNA transport	77	1.89312336678473	0.0020124140779123	324743/266985/563448/334362/406491/406546/100005893/558918/100148319/436700/798071/777756/393815/192339/559225/393125/751738/407727/445408/325064/751719/100136839/406852/368417/337461/394053/324551/335236/323865/436588/373077/567234/560127/571089/406510/100004014/445035/192325/30572/562350/393917/436971/795398/406464/403025/492509/563392/553507/768163/558883/554106/321491/334749/445302/503767/325…
GO:0051236	establishment of RNA localization	77	1.89312336678473	0.0020124140779123	324743/266985/563448/334362/406491/406546/100005893/558918/100148319/436700/798071/777756/393815/192339/559225/393125/751738/407727/445408/325064/751719/100136839/406852/368417/337461/394053/324551/335236/323865/436588/373077/567234/560127/571089/406510/100004014/445035/192325/30572/562350/393917/436971/795398/406464/403025/492509/563392/553507/768163/558883/554106/321491/334749/445302/503767/325…
GO:0008285	negative regulation of cell population proliferation	76	1.86426840433977	0.00201395062702889	100535903/406397/100536567/100538016/678622/100536356/327284/337597/567941/564874/317638/100536137
GO:0001817	regulation of cytokine production	65	1.88553215029986	0.00204170406518516	100535903/768172/100537676/567444/541512/327284/337597/567369/791140/403138/403139/100001936/282676/100321723/100136852/445405/565759/403126/100004946/557230/393890
GO:0071674	mononuclear cell migration	31	2.00242654031071	0.0020673621784061	100535903/100331911/794050/100170820/568326/794891/795469/494109/394108/445073
GO:0010959	regulation of metal ion transport	99	-1.89291285390813	0.0020673621784061	561935/564347/282557/494089/751749/436769/503564/100007104/100148290/565014/555922/393755/103911868/541540/678560/325361/566443/100003947/445241/327599/797905/563935/100005476/560566/503566/497642/449789/565158/565492/325599/497640/566069/333987/378719/572226/795653/100005325/557091/282554
GO:0045321	leukocyte activation	120	1.77661381119044	0.0020673621784061	100535903/100536594/100536567/100003859/100536356/100002946/30400/327284/337597/767678/58126/560924/561001/30280/564874/796604/100884153/405770/282676/100536137/100329948/393650/568568/280647
GO:0006401	RNA catabolic process	143	1.75468305762953	0.00208636024070468	394066/541512/402850/569267/550350/334446/550247/266989/568568/326786/550234/100149858/450057/568159/393566/553807/555643/559653/568893/445217/323016/100005893/317641/562388/100148546/556592/100334020/394064/557230/394111/566106/791890/751632/794348/564382/100003553/393712/394008/565522/567494/569810/393180/565000/394176/324384/100535720/324048/394053/562557/559834/100004398/327220/406783/393241/…
GO:0007602	phototransduction	37	-2.04385584557341	0.00219968566466343	493613/100331536/100331502/554142/30435/352918/561815/569628/30459/447916/571624/568691/563080/58109/30413/436716/564152/30582/557053/30503/30295/562845
GO:0032412	regulation of ion transmembrane transporter activity	98	-1.87433896001715	0.00238695513502118	562422/567059/100034584/541382/100003329/393614/101886622/394150/492758/100331116/564347/282557/751749/503564/100034520/100148290/555922/567438/103911868/541540/678560/325361/566443/797554/327599/797905/564883/563935/100005476/560566/503566/497642/449789/797409/565158/100034540/497640/550428/566069/333987/378719/572226/100005325/557091/282554
GO:0009314	response to radiation	154	-1.73183900111484	0.00250852375675676	573209/450017/493613/100331536/378451/352935/353358/560759/402990/100331502/562813/30140/554142/794477/58098/569946/30435/352918/561815/569628/30459/565450/791744/393692/447916/352927/571624/559232/568691/58099/541319/563080/791196/352934/58109/140429/393678/570333/30413/83780/436716/564152/30582/550406/557053/30503/140428/557454/30295/562845
GO:0007216	G protein-coupled glutamate receptor signaling pathway	14	-1.99378519831687	0.0026250251791553	567181/436769/555576/569946/792371/565450/565256/336153/791196/100150246/568484/564461
GO:0051028	mRNA transport	61	1.91172586205983	0.00271601568248442	563448/406491/406546/100005893/558918/100148319/436700/798071/777756/393815/192339/393125/751738/407727/445408/325064/751719/100136839/406852/368417/337461/394053/324551/335236/323865/436588/373077/567234/560127/571089/406510/100004014/445035/192325/562350/393917/406464/403025/492509/768163/558883/554106/321491/334749/445302/503767/325550/30172/322969
GO:0070555	response to interleukin-1	20	2.01140874356308	0.00274978865600154	100331911/794050/567444/100170820/568326/794891/795469
GO:0005977	glycogen metabolic process	35	-2.00404018533759	0.00274978865600154	571155/334420/799144/403051/393444/100037338/394155/393807/569706/555748/327285/566188/554046/565379/567375/567798/100333665/559212/415152/436649/406459
GO:0006073	cellular glucan metabolic process	35	-2.00404018533759	0.00274978865600154	571155/334420/799144/403051/393444/100037338/394155/393807/569706/555748/327285/566188/554046/565379/567375/567798/100333665/559212/415152/436649/406459
GO:0044042	glucan metabolic process	35	-2.00404018533759	0.00274978865600154	571155/334420/799144/403051/393444/100037338/394155/393807/569706/555748/327285/566188/554046/565379/567375/567798/100333665/559212/415152/436649/406459
GO:0060078	regulation of postsynaptic membrane potential	19	-1.97817679598578	0.00285912512618306	559976/799124/768183/724016/556202/393704/100150704/563297/100333648/550520/570493/553402/100003007/100331363/100538116/559693
GO:0051606	detection of stimulus	77	-1.88158143836358	0.00302021042710941	559132/493613/100331536/403310/565807/100331502/569931/554142/252846/30435/352918/561815/564044/569628/30459/565450/447916/571624/559232/568691/563080/791196/58109/140429/368476/30413/436716/564152/30582/557053/30503/30295/562845
GO:0006816	calcium ion transport	156	-1.7245025966287	0.00323952057344324	791161/100003329/393614/567611/368421/101886622/100334346/568759/553740/101887082/561350/100331116/567212/568225/561935/564347/282557/559574/436769/503564/436745/569528/494489/560875/768182/568671/403310/562796/767745/102725537/567438/678560/797199/569946/568512/797554/559964/557430/100334881/100149983/797905/564883/560566/503566/449789/797409/794807/565158/100034540/565492/436966/325599/558687/7…
GO:0007416	synapse assembly	55	-1.94062451727013	0.00328517769182333	724016/562702/541373/561122/567415/572372/555553/565021/65230/792773/100334261/556158/58118/555627/324096/100002407/559868/100147967/100331252/100007758/100125749/564922/566572/794165/558123/492576
GO:0050776	regulation of immune response	119	1.7999693192834	0.00329434086204462	794635/570832/30604/768172/100007462/100537676/567444/321046/30400/791140/393611/790934/560304/403138/393144/403139/559844/100321723/566261/100136852/445073/100538113/566347/101885327/403145/405825/799852/403126
GO:0071214	cellular response to abiotic stimulus	63	-1.88329475717348	0.00332416738696178	791696/569946/30435/352918/561815/569628/447916/571624/568691/541319/563080/791196/58109/30413/436716/564152/30582/557053/30503/30295/562845
GO:0104004	cellular response to environmental stimulus	63	-1.88329475717348	0.00332416738696178	791696/569946/30435/352918/561815/569628/447916/571624/568691/541319/563080/791196/58109/30413/436716/564152/30582/557053/30503/30295/562845
GO:0002460	adaptive immune response based on somatic recombination of immune receptors built from immunoglobulin superfamily domains	26	2.01684777151482	0.00333121886324555	570832/100135062/100134976/30400/393611/560304/503594
GO:0031167	rRNA methylation	16	1.97620459761915	0.00356193741007525	321130/321247/406275/494106/445162/564410/553790/566022/572367/445217/678588/406690
GO:0050795	regulation of behavior	18	-1.95097567043361	0.00356193741007525	100034402/796595/30281/563621/797538/286833
GO:0001522	pseudouridine synthesis	17	1.97890942949669	0.00359572211792207	445101/613144/402995/100003787/494060/393950/337487/565088/555828/556642/445391
GO:0016075	rRNA catabolic process	16	1.97443509401962	0.00361563947909141	550247/326786/550234/450057/323016/317641/394064/394111/791890/751632/100003553/393712/394008/565000
GO:0043628	small regulatory ncRNA 3'-end processing	16	1.97380691871287	0.00361563947909141	321897/550247/406275/613144/326786/553641/550234/450057/323016/394064/751632/393712/565000
GO:0006261	DNA-templated DNA replication	79	1.81891859517277	0.00363514451517576	567941/406487/393774/569495/321119/100332714/321289/566018/796456/553396/550504/192333/797342/553405/445058/572540/566857/566787/407679/445411/406435/406462/445819/100005357/553237/556456/100330448/566409/325855/563276/334315/566079/571834/554509/323299
GO:0034341	response to interferon-gamma	15	1.93302495027986	0.00368528863111383	100331911/794050/100170820/568326/794891/795469/445073/799852
GO:0071346	cellular response to interferon-gamma	15	1.93302495027986	0.00368528863111383	100331911/794050/100170820/568326/794891/795469/445073/799852
GO:0009581	detection of external stimulus	70	-1.86241975058001	0.00368528863111383	493613/100331536/403310/565807/100331502/554142/252846/30435/352918/561815/564044/569628/30459/565450/447916/571624/559232/568691/563080/791196/58109/140429/368476/30413/436716/564152/30582/557053/30503/30295/562845
GO:0009582	detection of abiotic stimulus	70	-1.86241975058001	0.00368528863111383	493613/100331536/403310/565807/100331502/554142/252846/30435/352918/561815/564044/569628/30459/565450/447916/571624/559232/568691/563080/791196/58109/140429/368476/30413/436716/564152/30582/557053/30503/30295/562845
GO:0001775	cell activation	143	1.70619003630819	0.00368528863111383	100535903/100536594/100536567/100003859/100536356/100002946/334613/100005469/541345/30400/327284/337597/767678/58126/560924/100001836/561001/30280/564874/796604/100884153/393878/405770/282676/100536137/100329948/393650/568568/280647
GO:0006974	cellular response to DNA damage stimulus	415	1.48733539880327	0.00368528863111383	402986/368235/567941/559470/406487/562839/563175/797304/83776/541386/557875/550274/570063/336888/555382/58081/402965/492353/393774/569495/30590/100004133/100170660/641417/553720/503609/565685/448867/791194/692125/100332714/541348/553029/566758/555316/494100/447819/368631/327197/324964/317679/100332599/571727/406727/58122/550335/566018/394002/100001877/569700/403064/386844/571301/436837/796456/100…
GO:0042554	superoxide anion generation	12	1.9481998110928	0.00397099722520034	572245/403014/561765/555604/393551/553242/378966
GO:0022408	negative regulation of cell-cell adhesion	44	1.91235368999324	0.00423390983031569	100535903/100536567/558477/100536356/100002946/327284/337597/58126/564874/792194/100536137
GO:0034612	response to tumor necrosis factor	25	2.01012203320852	0.00426666862539532	100331911/794050/100170820/557526/568326/794891/406463/795469
GO:0071356	cellular response to tumor necrosis factor	25	2.01012203320852	0.00426666862539532	100331911/794050/100170820/557526/568326/794891/406463/795469
GO:0001816	cytokine production	73	1.83526989392623	0.00427175624770959	100535903/768172/100537676/567444/541512/327284/337597/567369/791140/403138/403139/100001936/282676/100321723/100136852/445405/565759/403126/100004946/557230/393890
GO:0065002	intracellular protein transmembrane transport	46	1.94142171913495	0.00460066985468381	445144/282676/445082/406344/449821/266796/393734/405895/393777/393638/266757/394131/559037/192298/791166/322645/436861/751649/791986/798429/572969/436772
GO:0071806	protein transmembrane transport	46	1.94142171913495	0.00460066985468381	445144/282676/445082/406344/449821/266796/393734/405895/393777/393638/266757/394131/559037/192298/791166/322645/436861/751649/791986/798429/572969/436772
GO:0099054	presynapse assembly	20	-2.0044179442883	0.00501478088812588	562702/561122/567415/792773/100334261/556158/58118/324096/100002407/100147967/100331252/100007758/794165/558123
GO:0099172	presynapse organization	20	-2.0044179442883	0.00501478088812588	562702/561122/567415/792773/100334261/556158/58118/324096/100002407/100147967/100331252/100007758/794165/558123
GO:0007409	axonogenesis	399	-1.53488863075772	0.00524699249063319	569398/541522/405851/286829/334628/369191/554232/402947/557991/791524/30630/101882194/571290/553166/569360/564462/567621/555590/553756/557014/567448/80353/100000009/30037/100003450/325938/568402/323919/494493/553412/100005603/541371/436682/562199/117506/100333657/566274/402973/561285/100141497/561895/368483/571349/58152/572411/559341/30463/567064/30770/553185/30156/541396/30250/558137/544658/5695…
GO:0051046	regulation of secretion	128	-1.71300933498053	0.00546298279481864	100334336/100001129/100000544/563393/561717/100001828/100149310/563403/777745/100000615/436686/794623/492345/564351/282557/394109/557482/503564/560875/768182/353358/450039/563377/100006713/556533/436803/562928/798433/568868/768157/58038/566488/556701/566397/100002795/556784/407698/436590/503566/436952/550457/405769/445325/566351/567877/436732/445476/378719/796595/322358/795653/797538/282554/10000…
GO:0030488	tRNA methylation	28	1.98558738151586	0.00548234971533712	100006618/553298/541496/436593/100004270/563475/553790/570351/541356/553807/100005300/449779/561626/564078/561938/325292/100003205/100009640/492512/436884/559583/562797/450066/768135
GO:0030900	forebrain development	122	-1.78089661559364	0.0056011213053115	30141/569360/556113/100008101/553403/286784/30316/58074/323919/30304/30615/30598/321622/245948/368483/30463/562300/394084/30567/724016/30096/30474/30549/30239/58042/30253/436679/30679/560759/324215/30476/449554/360138/30620/30269/561437/550405/57930/266958/368890/352930/791744/30465/798521/58077/30701/555473/30123/30444/373865/619245/30452/402974/30197
GO:0032543	mitochondrial translation	39	1.93516758264071	0.00561302940458254	571648/337230/561840/100141351/567785/553807/100149182/393589/492460/503745/558184/556465/541378/571210/557606/100001219/503880/100126021/553711/325802/394154/436701/557195/100007768/327329/553325/550455/100333733/100150980/553810/795846/619204/493604/557789/415142
GO:0070588	calcium ion transmembrane transport	135	-1.74425328811126	0.00574733064250002	791161/100003329/393614/567611/101886622/100334346/568759/101887082/561350/567212/561935/564347/282557/559574/503564/436745/569528/494489/560875/768182/568671/403310/562796/767745/102725537/567438/678560/797199/569946/568512/797554/559964/557430/100149983/797905/564883/560566/503566/449789/797409/565158/100034540/565492/558687/791196/550428/566351/387298/378719/572226/100150428/559015/282554/5582…
GO:0051250	negative regulation of lymphocyte activation	23	1.97457550748911	0.00608159675071352	100535903/100536567/100536356/327284/337597/767678/564874/100536137
GO:0051932	synaptic transmission, GABAergic	13	-1.90728939607242	0.00608159675071352	799124/768183/724016/556202/393704/100150704/550520/100148916/553402/548345/100538116/559693
GO:0045047	protein targeting to ER	27	1.96056238843726	0.00621937817880778	436845/406344/266796/266757/569063/337190/192298/436861/791986/619260/436772/406652/325704/394071/327335/393270/446119
GO:0072599	establishment of protein localization to endoplasmic reticulum	27	1.96056238843726	0.00621937817880778	436845/406344/266796/266757/569063/337190/192298/436861/791986/619260/436772/406652/325704/394071/327335/393270/446119
GO:0015844	monoamine transport	31	-1.90135042276309	0.00631028381716432	100149310/100000615/436686/282557/503564/503756/450039/565776/562928/798433/566397/79379/664719/503566/664770/567877/368225/445476/378719/795653/282554
GO:0030225	macrophage differentiation	15	1.88711964919939	0.00653157354009184	436895/100190920/100538217/560193/30117
GO:0034976	response to endoplasmic reticulum stress	122	1.67087711516776	0.00657975334514409	553461/574002/571470/561924/378848/140614/559564/797943/751763/553307/336797/557858/567021/554091/378851/327197/406753/406673/562939/386590/337068/406514/436861/30081/322160/321315/558071/563777/553288/556580/322756/497542/554998/564584/334658
GO:0071880	adenylate cyclase-activating adrenergic receptor signaling pathway	19	-1.89699088563199	0.00707251248015203	568126/282557/503564/568614/450039/492486/561773/558248/503566/378719/557194/30281/282554/266752
GO:0000291	nuclear-transcribed mRNA catabolic process, exonucleolytic	13	1.91631817356513	0.00707973325589102	550247/326786/550234/450057/559653/323016/566106/751632/393712/565000
GO:0010817	regulation of hormone levels	86	-1.80757550104011	0.00707973325589102	492345/564351/556575/553501/768182/353358/450039/100005716/30390/100141344/566488/100004460/322529/568256/799937/407698/562840/30701/751654/100141334/556557/445476/791205/259257/553239/796595/322358/791124/795653/378440/797538
GO:0007159	leukocyte cell-cell adhesion	40	1.87555183358683	0.00713197637246968	100535903/100536567/558139/100536356/30400/327284/337597/564874/393878/282676/100536137/100884146
GO:0034248	regulation of cellular amide metabolic process	167	1.61529599885433	0.00715198047486577	394066/402850/569267/550247/553692/492514/407729/568568/100141351/550234/101884003/553030/100149858/386642/450057/568159/393566/503603/550559/100151358/406546/445217/323016/100005893/562538/569700/550245/492460/568156/566106/393815/393123/445306/606498/324573/445408/393180/560828/561889/565000/327175/324048/394053/394071/796868/559834/449776/564584/100004398/327220/561754/449553/553665/553505/407…
GO:0000478	endonucleolytic cleavage involved in rRNA processing	11	1.90700261988338	0.00733978268776816	337399/553568/445388/553241/325037/793727/492761/415238
GO:0000479	endonucleolytic cleavage of tricistronic rRNA transcript (SSU-rRNA, 5.8S rRNA, LSU-rRNA)	11	1.90700261988338	0.00733978268776816	337399/553568/445388/553241/325037/793727/492761/415238
GO:0034620	cellular response to unfolded protein	47	1.87624667429757	0.00735142279150807	791580/378848/140614/30671/373085/282676/336797/557858/567021/560481/406753/337068/406514/565232/436861/30081/558071/798846/556580
GO:0002683	negative regulation of immune system process	44	1.86449711689262	0.00735142279150807	100535903/100536567/100536356/567444/30400/327284/337597/767678/560304/564874/100536137/445073/30117
GO:0090502	RNA phosphodiester bond hydrolysis, endonucleolytic	17	1.91057423346455	0.00751983673182748	337399/553568/445388/553241/325037/541352/793727/492761/415238
GO:0007214	gamma-aminobutyric acid signaling pathway	16	-1.90686266677879	0.00766062958343517	799124/768183/556202/393704/101885196/100150704/550520/327650/553402/373873/100538116/560267/559693
GO:0048663	neuron fate commitment	31	-1.88269214969865	0.00775705612062981	541371/325288/30585/30549/58042/503564/30253/406719/30147/30269/566470/550405/30538/30157/352930/30444/30151
GO:1902305	regulation of sodium ion transmembrane transport	35	-1.88451146665995	0.00791986489539118	103911868/325361/566443/327599/563935/100005476/497642/497640/566069/333987/100005325/557091
GO:0015850	organic hydroxy compound transport	79	-1.79377013662607	0.00801791929590241	550345/393839/566367/556491/553567/568698/553330/724007/321166/100334336/556979/564842/100149310/406777/100000615/436686/282557/503564/503756/450039/570191/565776/562928/559440/798433/570638/100101640/566397/79379/664719/503566/664770/30077/567877/368225/557840/445476/568049/378719/796595/794238/795653/100034395/282554
GO:0060291	long-term synaptic potentiation	13	-1.89169094901343	0.00804458393695268	563297/100333648/570493/566397/100001650/393691/393684/573010/558299
GO:0002695	negative regulation of leukocyte activation	25	1.94991935541261	0.00817168641176483	100535903/100536567/100536356/327284/337597/767678/564874/100536137
GO:0050866	negative regulation of cell activation	25	1.94991935541261	0.00817168641176483	100535903/100536567/100536356/327284/337597/767678/564874/100536137
GO:0035637	multicellular organismal signaling	35	-1.87930534040595	0.00820047749584389	100003329/393614/58152/100331116/560875/565014/796720/567438/795688/797554/793996/406431/564883/563935/797409/100034540/563802/550428/566351/100005325
GO:2000241	regulation of reproductive process	32	-1.90031481024454	0.00901445400900768	795653/100003539/114438/100001692/664700/30593/114440
GO:0051965	positive regulation of synapse assembly	11	-1.84208769915464	0.00922289050449326	30037/569664/555627/324096/100331252/100007758/100125749/794165/558123
GO:0061564	axon development	431	-1.44668705532282	0.0092256808012562	553412/100005603/541371/436682/562199/117506/100333657/566274/321622/402973/561285/100141497/561895/368483/571349/58152/572411/559341/30463/567064/30770/553185/30156/541396/30250/558137/544658/569561/566086/368305/403049/30181/541394/30634/557289/30461/394058/30218/564943/406272/799274/30239/100141490/553410/336613/678652/30726/100148883/368847/571468/561336/571909/494151/559008/403306/558848/792…
GO:0002028	regulation of sodium ion transport	40	-1.84691327225297	0.00943635821192045	103911868/325361/566443/445241/327599/563935/100005476/497642/497640/566069/333987/100005325/557091
GO:0070972	protein localization to endoplasmic reticulum	40	1.84250798723337	0.0106692778048777	436845/393648/406344/266796/266757/569063/337190/558330/192298/436861/791986/619260/436772/406652/325704/325464/394071/327335/373129/393270/446119/368488
GO:1903530	regulation of secretion by cell	123	-1.70442942093407	0.0106692778048777	100334336/100001129/563393/561717/100001828/100149310/563403/777745/100000615/436686/794623/492345/282557/394109/557482/503564/560875/768182/353358/450039/563377/100006713/556533/436803/562928/798433/568868/768157/58038/566488/556701/566397/100002795/556784/407698/436590/503566/436952/550457/405769/445325/566351/567877/436732/445476/378719/796595/322358/795653/797538/282554/100004361
GO:0008277	regulation of G protein-coupled receptor signaling pathway	40	-1.83482783463761	0.0111614348922564	321378/394099/553708/568933/561935/555415/436814/100535325/100003330/386613/767636/562667/565492/436966/553266/793087/619268/30281/564152/792319/554700
GO:0035967	cellular response to topologically incorrect protein	63	1.77598448107101	0.0111614348922564	791580/378848/140614/30671/373085/282676/336797/557858/567021/560481/327197/406753/337068/406514/565232/436861/30081/558071/553288/798846/556580/497542/564584
GO:0006614	SRP-dependent cotranslational protein targeting to membrane	16	1.8780494785678	0.0113106290540864	406344/266796/266757/569063/337190/192298/436861/791986/619260/406652/394071/327335
GO:0007218	neuropeptide signaling pathway	39	-1.83074791256671	0.0114904369277541	83413/83412/100320280/100002786/568254/100004589/555634/798737/449010/368228/192125/563766/259257/796595/30281/360136/353180
GO:0050673	epithelial cell proliferation	54	-1.82204761758451	0.0114904369277541	403049/561935/30747/768303/100001168/353225/561882/324215/558920/100005049/100330565/100037321/30418/751792/415240/556752/30710/565492/561701/30332/393733/556984/795653/114421
GO:2000649	regulation of sodium ion transmembrane transporter activity	34	-1.8893508138868	0.0116217755034056	103911868/325361/566443/327599/563935/100005476/497642/497640/566069/333987/100005325/557091
GO:0006986	response to unfolded protein	52	1.82095663019794	0.0119342627831007	791580/378848/140614/30671/373085/282676/336797/557858/567021/560481/406753/337068/406514/565232/436861/30081/563855/558071/798846/556580
GO:0030155	regulation of cell adhesion	125	1.6685623541298	0.0120321165981342	100535903/100536567/558477/100536356/100002946/368917/100008445/30400/327284/560765/337597/100538108/58126/100005593/571217/100034640/335616/564874/393878/792194/282676/100536137/569971/368419/561012
GO:0072594	establishment of protein localization to organelle	184	1.57727025364019	0.0120321165981342	569455/324743/553305/402875/100073333/393863/100000085/445144/282676/436845/445082/406344/449821/266796/393734/405895/553583/393777/553365/393638/266757/394131/569063/337190/432373/445499/559037/378837/192298/791166/322645/192340/436861/100317326/751649/791986/436951/798071/550239/492801/394062/559225/619260/798429/557349/572969/436772/393125/406652/751738/503532/567879/386967/325704/406852/33746…
GO:0050868	negative regulation of T cell activation	22	1.90582890371602	0.0125351563774851	100535903/100536567/100536356/327284/337597/564874/100536137
GO:1903038	negative regulation of leukocyte cell-cell adhesion	22	1.90582890371602	0.0125351563774851	100535903/100536567/100536356/327284/337597/564874/100536137
GO:0005978	glycogen biosynthetic process	24	-1.88806391961184	0.0125351563774851	571155/334420/799144/100037338/394155/393807/555748/327285/566188/554046/565379/567375/567798/100333665/559212/415152/436649/406459
GO:0009250	glucan biosynthetic process	24	-1.88806391961184	0.0125351563774851	571155/334420/799144/100037338/394155/393807/555748/327285/566188/554046/565379/567375/567798/100333665/559212/415152/436649/406459
GO:0006820	anion transport	243	-1.54438879292938	0.0125351563774851	570876/436921/791182/799124/403024/768183/83413/570033/83412/406287/405833/795332/567667/561995/572215/556202/449947/561738/192321/791641/406739/84703/569098/323439/559627/497434/767698/353358/393704/562763/436622/566514/334582/393133/100150704/326845/58148/100150892/550520/797331/415170/336252/564474/557762/571044/566633/553402/571422/436916/100331377/406540/560608/556480/100463517/100007289/436…
GO:0034655	nucleobase-containing compound catabolic process	201	1.54497160994706	0.0125757766985725	394066/541512/402850/569267/550350/334446/550247/402979/100333127/266989/568568/393713/326786/445317/550234/557834/100149858/450057/568159/393566/553807/100334492/555643/559653/568893/619263/445217/323016/100005893/317641/562388/100148546/556592/100334020/561810/394064/557230/559958/447905/394111/566106/791890/751632/794348/564382/100003553/792196/393712/394008/436692/565522/567494/569810/393180/…
GO:0051963	regulation of synapse assembly	17	-1.86745689324523	0.0127237204738627	30037/569664/792773/100334261/555627/324096/100331252/100007758/100125749/794165/558123
GO:0007422	peripheral nervous system development	63	-1.74543355921035	0.0127237204738627	553166/560807/30548/100005603/368483/571950/324948/30529/30250/368214/30549/30239/403005/403306/100149066/30147/58118/100149863/30574/140618/393665/334278/30538/100148329/79379/386825/798697/792198
GO:0071025	RNA surveillance	12	1.84728288513343	0.0131685850412354	550247/326786/550234/450057/323016/317641/394064/394111/751632/393712/565000
GO:0006417	regulation of translation	160	1.61842184309118	0.0137395103970705	394066/402850/569267/550247/553692/492514/407729/568568/100141351/550234/101884003/553030/100149858/386642/450057/568159/393566/503603/550559/406546/445217/323016/100005893/562538/569700/550245/492460/568156/566106/393815/393123/445306/606498/324573/445408/393180/560828/561889/565000/327175/324048/394053/394071/796868/559834/449776/564584/100004398/327220/561754/449553/553665/553505/407728/436588…
GO:0071875	adrenergic receptor signaling pathway	23	-1.89553602747738	0.0142619718473818	568126/282557/503564/568614/450039/492486/561773/550238/558248/503566/378719/557194/30281/282554/266752
GO:0031638	zymogen activation	12	1.84139175418972	0.0151088748008231	100136840/100008445/100538108/58126/566945/373882
GO:0021536	diencephalon development	69	-1.74010416429564	0.0152553089891179	553403/30316/30304/30615/368483/562300/30567/30474/30549/30239/30253/560759/30476/449554/360138/30620/30269/561437/550405/57930/266958/352930/791744/58077/30701/555473/30123/373865/30452/402974
GO:0002548	monocyte chemotaxis	13	1.85594512626877	0.0155077427405502	100331911/794050/100170820/568326/794891/795469
GO:0006805	xenobiotic metabolic process	31	-1.81626936414643	0.0155530294496417	565319/393108/554265/368352/641291/569245/449790/767695/799957/259306/562304/393592/492484
GO:0045165	cell fate commitment	134	-1.6087652465901	0.0156451525243302	556894/325288/30424/30585/567154/791563/30474/30549/565714/58042/503564/30070/30253/30238/406719/565677/58145/30480/567413/30283/494033/57936/30147/436962/100149863/573084/30269/566470/140618/550405/57930/30538/64603/30157/352930/100004161/30071/30171/30126/117508/58008/110437762/30123/751644/30444/58146/30151
GO:0006402	mRNA catabolic process	124	1.62878362827215	0.0157099301037681	541512/402850/569267/550350/550247/266989/568568/326786/550234/100149858/450057/568159/393566/555643/559653/568893/445217/323016/100005893/317641/562388/100148546/556592/100334020/394064/557230/394111/566106/751632/564382/393712/394008/565522/567494/569810/393180/565000/394176/324384/100535720/324048/394053/562557/559834/100004398/327220/406783/553665/334490/324404/436588/553517/555838/692319/326…
GO:0006570	tyrosine metabolic process	10	-1.81025329106449	0.0157981425600528	436754/322372/30384/378962/394142/445287/259189
GO:0042246	tissue regeneration	124	1.62699475208212	0.0158330718653326	406397/563713/336038/30608/797938/30767/58126/559807/100334415/799377/394198/406471/405770/393141/373085/282676/30072/30259/100150223/30449/386701/334003/116713/406645/799538/321726/796490
GO:0015908	fatty acid transport	44	-1.77072562170704	0.0158597345721237	353358/436622/791610/503502/641423/436636/100141334/571738/492810/554095/100149324/30708/553579/568032/171481
GO:0034472	snRNA 3'-end processing	20	1.8550866117692	0.0159701313891794	550247/568260/326786/550234/450057/323016/569456/751632/393712/565000
GO:0042981	regulation of apoptotic process	334	1.38592066736229	0.0160042155297608	100137108/335409/560132/100150939/566600/565656/406596/100006986/768248/560061/327133/557526/100006044/565271/564304/373114/561924/569267/571217/565082/560704/334446/415099/266985/553622/751763/796425/100003524/58081/326857/100000720/30590/100170660/503609/58131/100007937/101883816/791194/791795/568155/566758/100334750/327528/447819/568879/327239/100000675/378437/793004/449819/568838/58122/566604…
GO:0034427	nuclear-transcribed mRNA catabolic process, exonucleolytic, 3'-5'	10	1.85595821809009	0.0162414033997544	550247/326786/550234/450057/559653/323016/566106/751632/393712/565000
GO:0071027	nuclear RNA surveillance	10	1.85595821809009	0.0162414033997544	550247/326786/550234/450057/323016/317641/394064/751632/393712/565000
GO:0098739	import across plasma membrane	87	-1.76526709176208	0.0163253730533703	393644/791161/564522/64615/387526/569752/567212/567667/572215/323439/559627/569528/556638/64272/403310/562763/562796/30468/797331/415170/103911868/556684/565213/664687/797199/100000044/568512/554532/559964/100149983/64610/436939/796322/114457/494041/790938/387298/100330491/562762/557091
GO:0002183	cytoplasmic translational initiation	29	1.90126344654531	0.0165918428189084	386634/406823/324365/336619/550245/394046/445306/394049/436970/402996/336498/394137/100004398/796380/567151/334626/327515/406402/406263/561049/325102/327341/394189/334234
GO:0016073	snRNA metabolic process	43	1.82104405823874	0.0169594156591238	550247/613144/100003787/568260/326786/550234/450057/561241/445217/323016/317641/445391/100005372/569456/554138/394064/751632/393712
GO:0043266	regulation of potassium ion transport	26	-1.79685330427903	0.0169594156591238	282557/494089/503564/100007104/100148290/565014/555922/393755/103911868/541540/100003947/503566/378719/795653/557091/282554
GO:0051249	regulation of lymphocyte activation	53	1.76354781741296	0.0179905326431477	100535903/100536567/100536356/30400/327284/337597/767678/564874/282676/100536137/393650/568568
GO:0050865	regulation of cell activation	61	1.72600017570859	0.0180128835349946	100535903/100536567/100536356/30400/327284/337597/767678/564874/282676/100536137/393650/568568/280647
GO:0002250	adaptive immune response	37	1.86446139190162	0.0184007708289238	570832/100135062/100134976/30400/393611/560304/503594/564874/100001623/334619/791742/100004946/562475/373874
GO:0010950	positive regulation of endopeptidase activity	35	1.83285709308837	0.0184007708289238	768248/373114/30648/751763/30647/30649/58081/30590/100170660/503609
GO:0010952	positive regulation of peptidase activity	35	1.83285709308837	0.0184007708289238	768248/373114/30648/751763/30647/30649/58081/30590/100170660/503609
GO:0050863	regulation of T cell activation	46	1.80596070306113	0.0184596408738102	100535903/100536567/100536356/30400/327284/337597/564874/282676/100536137/393650/568568
GO:0007162	negative regulation of cell adhesion	57	1.76246762427854	0.0184785647626034	100535903/100536567/558477/100536356/100002946/327284/337597/58126/100034640/564874/792194/100536137
GO:0019226	transmission of nerve impulse	24	-1.84510550815814	0.0185133009941704	100003329/393614/58152/100331116/560875/565014/567438/795688/797554/793996/564883/797409/100034540/550428/566351
GO:0006613	cotranslational protein targeting to membrane	17	1.81213755386356	0.0187755721259952	406344/266796/266757/569063/337190/192298/436861/791986/619260/406652/394071/327335
GO:0002098	tRNA wobble uridine modification	16	1.81970738071242	0.0194098738400409	558120/553692/561039/556362/560338/553807/445166/790921/393095/751679
GO:0000387	spliceosomal snRNP assembly	24	1.8481172758883	0.0194980576345135	58024/393475/447922/445404/327011/393979/799538/550244/30432/415171/192331/324754/100000842/556273/192330/431768/393951/550271
GO:0007411	axon guidance	251	-1.49149774721514	0.0195132573196536	405851/286829/334628/369191/554232/402947/30630/101882194/571290/553166/569360/555590/553756/80353/100000009/30037/100003450/325938/568402/323919/553412/436682/117506/100333657/566274/402973/561285/100141497/561895/571349/58152/572411/30463/567064/30770/553185/30156/541396/30250/558137/544658/569561/566086/368305/403049/30181/541394/557289/30461/30218/406272/799274/100141490/553410/336613/678652/…
GO:2000242	negative regulation of reproductive process	12	-1.83592566436513	0.0197125337275731	114438/100001692/664700/30593/114440
GO:0050919	negative chemotaxis	32	-1.80232842738943	0.0197600196750114	561895/567064/553185/30250/544658/557289/406272/100148883/559008/403306/101887010/403308/30267/324910/565658/562398/556123/394038
GO:0061014	positive regulation of mRNA catabolic process	50	1.8175102200068	0.0197822998274889	541512/402850/569267/550247/568568/550234/100149858/450057/445217/323016/557230/566106/565000/324048/559834/100004398/406783/553665/436588/553517/692319/324724/563108/58137/327606/445157/568176
GO:0031623	receptor internalization	34	-1.81738801345194	0.0197822998274889	100307098/321378/100003329/394099/393614/561345/100331116/558271/100333543/494477/567438/797554/564883/797409/100034540/436966/553266/550428/619268/792319
GO:1903037	regulation of leukocyte cell-cell adhesion	35	1.80253229501239	0.0203372749226162	100535903/100536567/100536356/30400/327284/337597/564874/282676/100536137
GO:0042219	cellular modified amino acid catabolic process	15	1.79105207020524	0.0210726076432811	447805/100038780/777609
GO:0048665	neuron fate specification	22	-1.79309248078715	0.0210960583871119	325288/30585/30549/503564/30253/406719/30147/30269/550405/30538/30157/352930/30151
GO:0007259	receptor signaling pathway via JAK-STAT	31	1.82074281903405	0.0214891156431466	335409/436923/406596/767678/30767/30280/562247/368481/445073
GO:0097696	receptor signaling pathway via STAT	31	1.82074281903405	0.0214891156431466	335409/436923/406596/767678/30767/30280/562247/368481/445073
GO:0080134	regulation of response to stress	220	1.49114349856541	0.0225661846557643	406397/335409/360134/100136840/566600/558477/562946/100002946/567444/30400/768248/100149745/327133/557526/100149543/560304/678516/562247/570063/406471/325316/100538217/406258/322348/317765/30590/641417/445073/100006778/447819/100037369/403145/405830/799852/403126/100001877/393387
GO:0006890	retrograde vesicle-mediated transport, Golgi to endoplasmic reticulum	34	1.81897200087521	0.0227459077481245	114464/795732/260439/393648/114454/557041/556592/565822/266982/57969/393378/554130/492492/567774/399661/619264/373129
GO:0007631	feeding behavior	14	-1.82070180065837	0.0227975012149639	563766/796595/30281/286833
GO:0008535	respiratory chain complex IV assembly	16	1.79669767805988	0.0237736290621172	447914/100141351/751633/100334510/606683/796017/335493/796572/557970/100004173/100150991
GO:2001257	regulation of cation channel activity	69	-1.67667612554788	0.0237736290621172	562422/567059/100034584/541382/100003329/393614/101886622/492758/100331116/564347/282557/751749/503564/100034520/100148290/555922/567438/541540/678560/797554/797905/564883/560566/503566/497642/449789/797409/565158/100034540/497640/550428/378719/572226/282554
GO:0009584	detection of visible light	15	-1.79238330594146	0.0243237859523563	493613/352918/565450/559232/140429/564152/30295
GO:0007338	single fertilization	27	-1.76979381804169	0.0243237859523563	322455/100321715/562928/406849/561475/114438/664700/30593/114440
GO:0071868	cellular response to monoamine stimulus	32	-1.7853899533171	0.0243740266321378	324971/100002285/556429/100001828/568126/282557/368475/561647/493613/503564/393719/393760/393801/562813/436804/559366/503565/503566/60658/378719/797538/282554
GO:0071870	cellular response to catecholamine stimulus	32	-1.7853899533171	0.0243740266321378	324971/100002285/556429/100001828/568126/282557/368475/561647/493613/503564/393719/393760/393801/562813/436804/559366/503565/503566/60658/378719/797538/282554
GO:1903350	response to dopamine	32	-1.7853899533171	0.0243740266321378	324971/100002285/556429/100001828/568126/282557/368475/561647/493613/503564/393719/393760/393801/562813/436804/559366/503565/503566/60658/378719/797538/282554
GO:1903351	cellular response to dopamine	32	-1.7853899533171	0.0243740266321378	324971/100002285/556429/100001828/568126/282557/368475/561647/493613/503564/393719/393760/393801/562813/436804/559366/503565/503566/60658/378719/797538/282554
GO:0051597	response to methylmercury	10	1.81416019127526	0.0249098237763884	335916/393822/406487/58081/30590
GO:0042026	protein refolding	19	1.81085756994452	0.0249098237763884	100137108/796767/378848/30671/373085/282676/368243/560481
GO:0042044	fluid transport	15	-1.78713687775731	0.0249098237763884	570191/335821/568512/445293/568049/100034395/445140/553420
GO:0007193	adenylate cyclase-inhibiting G protein-coupled receptor signaling pathway	34	-1.77876531651833	0.0249098237763884	266754/560807/266751/100150701/556429/562619/100001828/282557/368475/567796/561647/503564/100537916/327650/563417/503565/503566/378719/568430/797538/282554/266752/140428
GO:0050678	regulation of epithelial cell proliferation	30	-1.76997406166876	0.0249098237763884	403049/561935/768303/100001168/324215/100005049/751792/415240/30710/565492/561701/393733/556984/795653
GO:0051937	catecholamine transport	27	-1.76598086818593	0.0249098237763884	100149310/100000615/436686/282557/503564/450039/565776/562928/798433/566397/79379/503566/567877/445476/378719/795653/282554
GO:0098661	inorganic anion transmembrane transport	60	-1.74561025183857	0.0249098237763884	570876/799124/768183/83413/83412/406287/567667/572215/556202/561738/767698/393704/562763/566514/393133/100150704/550520/797331/415170/336252/566633/553402/571422/100331377/560608/100007289/100538116/407698/192125/559693/557046
GO:0035966	response to topologically incorrect protein	68	1.7171700721397	0.0249098237763884	791580/378848/140614/30671/373085/282676/336797/557858/567021/560481/327197/406753/337068/406514/565232/436861/30081/563855/558071/553288/798846/556580/497542/564584
GO:1903313	positive regulation of mRNA metabolic process	62	1.69393862507987	0.0249098237763884	541512/402850/569267/550247/568568/100009635/550234/100149858/450057/445217/323016/557230/566106/565000/324048/550495/192318/559834/100004398/406783/553665/436588/553517/692319/324724/563108/58137/327606/445157/568176/678563/791461/327627
GO:0098659	inorganic cation import across plasma membrane	73	-1.6425817803847	0.0249098237763884	393644/791161/564522/64615/387526/569752/567212/567667/572215/569528/556638/64272/403310/562763/562796/30468/797331/415170/103911868/565213/664687/797199/100000044/568512/554532/559964/100149983/64610/114457/387298/100330491/562762/557091
GO:0099587	inorganic ion import across plasma membrane	73	-1.6425817803847	0.0249098237763884	393644/791161/564522/64615/387526/569752/567212/567667/572215/569528/556638/64272/403310/562763/562796/30468/797331/415170/103911868/565213/664687/797199/100000044/568512/554532/559964/100149983/64610/114457/387298/100330491/562762/557091
GO:0043067	regulation of programmed cell death	340	1.38498889246968	0.0249098237763884	100137108/335409/560132/100150939/566600/565656/406596/100006986/768248/560061/327133/557526/100006044/565271/564304/373114/561924/569267/571217/565082/560704/334446/415099/266985/553622/751763/796425/100003524/58081/326857/100000720/30590/100170660/192327/503609/58131/100007937/101883816/791194/791795/568155/566758/100334750/327528/447819/568879/327239/100000675/378437/793004/449819/568838/58122…
GO:0048013	ephrin receptor signaling pathway	18	-1.79553723036391	0.0249237350034004	100003450/117506/30218/494151/562176/114377/30223/564234/114402/100006460/100003659
GO:0045862	positive regulation of proteolysis	79	1.62167612978089	0.0252890495639204	566600/368917/768248/100005593/373114/30648/751763/30647/30649/58081/30590/100170660/503609/405805
GO:0097485	neuron projection guidance	252	-1.49145269361944	0.0255206908875616	405851/286829/334628/369191/554232/402947/30630/101882194/571290/553166/569360/555590/553756/80353/100000009/30037/100003450/325938/568402/323919/553412/436682/117506/100333657/566274/402973/561285/100141497/561895/571349/58152/572411/30463/567064/30770/553185/30156/541396/30250/558137/544658/569561/566086/368305/403049/30181/541394/557289/30461/30218/406272/799274/100141490/553410/336613/678652/…
GO:0099072	regulation of postsynaptic membrane neurotransmitter receptor levels	28	-1.75503153851447	0.0257094281909239	100003329/393614/114446/555470/100331116/100007749/100333556/393515/567438/797554/58038/564883/797409/100034540/550428
GO:0071396	cellular response to lipid	62	1.68827481938209	0.0257094281909239	100536567/402837/100003859/795785/100536356/100002946/565271/565295/569575/405770/100536137/100003911
GO:0090503	RNA phosphodiester bond hydrolysis, exonucleolytic	11	1.78575575213672	0.0263031955027801	321897/550247/553641/550234/450057/323016/394064/565000
GO:0015849	organic acid transport	142	-1.57710916573478	0.0268861750653159	406739/569098/323439/559627/566270/497434/353358/436622/100007704/393133/791610/564474/571044/449771/100151597/556480/100463517/503502/436939/641423/562137/436636/796322/100141334/571738/570702/561188/492810/554095/494041/790938/100149324/30708/405838/553579/568032/171481/503788
GO:0033365	protein localization to organelle	314	1.39028309309019	0.0268861750653159	569455/245946/324743/553305/402875/100073333/393863/100000085/445144/282676/436845/393648/641417/445082/192317/793658/613021/406344/449821/266796/393734/405895/553583/565437/393777/553365/393638/327197/266757/286739/406827/394131/569063/337190/432373/445499/336159/559037/378837/558330/192298/791166/322645/192340/100330754/406492/436861/100317326/195815/751649/791986/436951/798071/404622/550239/49…
GO:0071867	response to monoamine	34	-1.75953525298018	0.0280561204711745	324971/100002285/556429/100001828/568126/282557/368475/561647/493613/503564/393719/393760/393801/562813/436804/559366/503565/503566/60658/378719/797538/282554
GO:0071869	response to catecholamine	34	-1.75953525298018	0.0280561204711745	324971/100002285/556429/100001828/568126/282557/368475/561647/493613/503564/393719/393760/393801/562813/436804/559366/503565/503566/60658/378719/797538/282554
GO:0000723	telomere maintenance	48	1.72425355416914	0.0280561204711745	100003787/569495/393950/503753/553029/324964/558690/445391/403064/796551/100037341/415227/572540/336811/406637/777638/334490/503732/544655/561348/563810/567770/404608/192329
GO:0015837	amine transport	28	-1.74759383029899	0.0280788736784711	100149310/100000615/436686/553304/282557/503564/450039/562928/798433/566397/79379/503566/567877/445476/378719/795653/282554
GO:0051960	regulation of nervous system development	159	-1.50790658025878	0.0283051999237254	561285/561895/245948/569664/325288/559341/567064/565269/30156/373116/30250/544658/30634/100141360/30549/406272/30239/30732/100534909/550600/30726/100148883/403005/559008/65230/558848/100149066/404275/58118/100149863/30267/64270/494532/555627/324096/266958/403041/352930/100331252/100148329/30478/100007758/100125749/324910/798465/323656/565658/30701/566546/58008/794165/795761/58146/558123/562398/10…
GO:0032200	telomere organization	49	1.74212530645006	0.0296282354807151	100003787/569495/393950/503753/553029/324964/558690/445391/403064/796551/100037341/415227/572540/336811/406637/777638/334490/503732/544655/561348/563810/567770/404608/192329/492501/447833/566362/794664/192316
GO:0033617	mitochondrial cytochrome c oxidase assembly	15	1.75930721884822	0.0300009600656075	447914/100141351/751633/100334510/606683/796017/335493/796572/557970/100004173
GO:0043144	sno(s)RNA processing	10	1.79703279264335	0.0303384657502901	406275/613144/326786/550234/394064/751632/393712/565000
GO:0016074	sno(s)RNA metabolic process	12	1.78822046786416	0.0303384657502901	406275/613144/326786/550234/317641/394064/751632/393712/565000
GO:0042060	wound healing	75	1.65590696030282	0.0303384657502901	406397/100136840/558477/334613/100005469/394125/567257/560924/100001836/550423/569259/767742/393878/570019/100148468/317765/324023/563020/405830/436967/568593/796490/100535437
GO:0030162	regulation of proteolysis	159	1.50033242900614	0.0303384657502901	406650/100136840/566600/368917/768248/58126/100005593/373114/571127/569259/30648/751763/30647/30649/58081/566261/393713/30590/100170660/503609/405805/30449/568879/327197/58122/561277/100003785/563855/359835/559639/58022/334203/436926/335119/563746/554088/415177/259303/751765/792957/100002872/335736/566524/114401/393153/373102/322073/394112/566959/554550/798402/569051/30573/322106
GO:0010941	regulation of cell death	365	1.36053974214964	0.0303384657502901	100137108/335409/560132/100150939/566600/565656/406596/100006986/768248/560061/327133/557526/100006044/565271/564304/373114/561924/569267/571217/565082/560704/335616/334446/415099/100124530/266985/553622/751763/796425/100003524/58081/326857/100000720/30590/100170660/192327/503609/58131/100007937/101883816/791194/791795/568155/566758/100334750/327528/447819/568879/327239/100000675/378437/793004/44…
GO:0036230	granulocyte activation	10	1.79516317166421	0.030513939399504	100536594/100003859/100002946/405770/280647/403145
GO:0097120	receptor localization to synapse	37	-1.77307317673512	0.0308736472016948	100003329/393614/114446/555470/100331116/566086/100007749/100333556/799274/565408/393515/567438/797554/58038/564883/797409/100034540/550428
GO:0099003	vesicle-mediated transport in synapse	94	-1.59792834233517	0.0314214086662541	793882/393804/553567/100002610/568195/571626/447892/393672/798575/100001129/563393/100307098/378958/568618/436686/794623/553304/562702/394109/561122/30712/386768/567415/393944/553679/100333543/567306/393515/556533/30711/556158/553682/563414/100002407/768157/58038/100147967/556701/557476/556784/795293/550457/567877/436732/436944/100004361
GO:0099504	synaptic vesicle cycle	94	-1.59792834233517	0.0314214086662541	793882/393804/553567/100002610/568195/571626/447892/393672/798575/100001129/563393/100307098/378958/568618/436686/794623/553304/562702/394109/561122/30712/386768/567415/393944/553679/100333543/567306/393515/556533/30711/556158/553682/563414/100002407/768157/58038/100147967/556701/557476/556784/795293/550457/567877/436732/436944/100004361
GO:0051603	proteolysis involved in protein catabolic process	477	1.32269002920103	0.0314214086662541	558956/555814/566600/553461/450015/574002/641503/393868/378848/563257/321453/562839/30648/550475/550134/445020/30647/30649/564472/100319387/553307/557138/568568/393713/83917/554157/405805/100537478/30387/64279/100124611/554091/327528/325119/100334535/568879/327239/327330/436641/327197/406753/445413/406645/322265/559473/562939/386590/394002/327399/561277/436816/324855/793098/561841/325631/402834/1…
GO:0015669	gas transport	16	-1.76996784827163	0.0316802490676689	561790/387526/393558/497122/573653/405772/335821/30601/100334599/554176/30331/573653
GO:0002694	regulation of leukocyte activation	60	1.72602854031257	0.0324111525096916	100535903/100536567/100536356/30400/327284/337597/767678/564874/282676/100536137/393650/568568/280647
GO:1902476	chloride transmembrane transport	46	-1.73777593957066	0.0326617880122341	570876/799124/768183/83413/83412/567667/572215/556202/561738/767698/393704/562763/566514/100150704/550520/797331/415170/336252/566633/553402/571422/100331377/560608/100007289/100538116/407698/192125/559693
GO:0010608	post-transcriptional regulation of gene expression	198	1.45553246787164	0.0327057017131083	394066/402850/569267/334446/550247/553692/492514/407729/568568/100141351/550234/101884003/553030/100149858/386642/450057/568159/393566/503603/553807/550559/406546/555643/568893/445217/323016/100005893/562538/562388/100148546/569700/550245/492460/568156/566106/393815/794348/564382/572549/393123/445306/606498/324573/445408/567494/393180/560828/561889/565000/394176/324384/327175/324048/394053/394071…
GO:0046700	heterocycle catabolic process	221	1.44479474238869	0.0334574898189123	394066/541512/402850/553701/569267/550350/334446/550247/402979/100333127/767661/266989/568568/393713/326786/445317/550234/557834/100149858/450057/100526683/568159/393566/553807/100334492/555643/559653/568893/619263/445217/323016/100005893/317641/334082/562388/100148546/556592/100334020/561810/394064/557230/559958/447905/394111/566106/791890/751632/794348/564382/100003553/792196/393712/394008/4366…
GO:0051952	regulation of amine transport	27	-1.72955609534301	0.0340825623531043	100149310/100000615/436686/282557/503564/450039/562928/798433/566397/79379/503566/567877/445476/378719/795653/282554
GO:0001941	postsynaptic membrane organization	15	-1.74621407310286	0.0352609097422928	791524/100002610/555470/100007749/562702/561122/567415/565021/556158/100002407/100147967/100151593/566572
GO:0000027	ribosomal large subunit assembly	15	1.73856185276072	0.0362037473744976	550350/402823/553606/555704/406587/317739/768189/322404/415196/326961/336727/751640/335539
GO:0021953	central nervous system neuron differentiation	104	-1.60050882325633	0.037092938637155	406564/60309/548610/323597/571943/555187/751718/323487/565621/30138/100537435/563920/30120/58073/558825/60634/407621/30697/567833/405851/554232/569360/100008101/80353/30316/795933/140422/368483/325288/565782/30463/245701/30239/58042/503564/436679/30679/560759/403019/30447/406719/30480/562176/393910/30147/30269/561437/402895/368890/352930/30384/30701/323326/619245/573010/30197/797538/394239
GO:0046649	lymphocyte activation	100	1.55676580214677	0.0381125114392279	100535903/100536567/100536356/30400/327284/337597/767678/58126/561001/30280/564874/796604/100884153/282676/100536137/100329948/393650/568568
GO:0050432	catecholamine secretion	25	-1.67961246299369	0.0388812228166818	100334336/100149310/100000615/436686/282557/503564/450039/562928/798433/566397/503566/567877/445476/378719/795653/282554
GO:0050433	regulation of catecholamine secretion	25	-1.67961246299369	0.0388812228166818	100334336/100149310/100000615/436686/282557/503564/450039/562928/798433/566397/503566/567877/445476/378719/795653/282554
GO:0098953	receptor diffusion trapping	13	-1.76640537498	0.0396883035944692	100003329/393614/555470/100331116/100007749/567438/797554/564883/797409/100034540/550428
GO:0098970	postsynaptic neurotransmitter receptor diffusion trapping	13	-1.76640537498	0.0396883035944692	100003329/393614/555470/100331116/100007749/567438/797554/564883/797409/100034540/550428
GO:0099628	neurotransmitter receptor diffusion trapping	13	-1.76640537498	0.0396883035944692	100003329/393614/555470/100331116/100007749/567438/797554/564883/797409/100034540/550428
GO:0002097	tRNA wobble base modification	18	1.77606932368778	0.0401195752990301	558120/553692/561039/556362/560338/553807/445166/790921/393095/751679/100034610
GO:0007610	behavior	173	-1.47370001677715	0.04168436863952	58152/768183/553740/83413/724016/553304/678575/450017/30712/406840/393944/100535215/561647/100151149/560881/553679/569528/560759/553283/402990/553734/30711/100002095/555748/562813/58118/100538267/794339/557701/402895/323011/791744/64610/393692/641568/641327/100170938/386825/568543/563766/100034402/796595/393678/791124/557046/30281/619257/563621/795653/797538/557454/286833
GO:0000054	ribosomal subunit export from nucleus	14	1.75039991700933	0.0420596819080863	266985/337399/406324/555704/541444/386850/286746/436587
GO:0033750	ribosome localization	14	1.75039991700933	0.0420596819080863	266985/337399/406324/555704/541444/386850/286746/436587
GO:0000028	ribosomal small subunit assembly	15	1.7266010222056	0.0420596819080863	266990/677743/553568/550241/393738/336687/337148/192297/554155/556272/406307/569087/393723/394027
GO:0009566	fertilization	29	-1.7299791813552	0.042165357830838	322455/100321715/562928/406849/561475/114438/664700/30593/114440
GO:0008284	positive regulation of cell population proliferation	106	1.58819287600121	0.0422297990322572	108180095/100536567/570404/100150939/407664/100536356/100190920/797938/553181/30767/565271/560341/393141/100536137/560193/359829
GO:0002697	regulation of immune effector process	25	1.77542927969456	0.0427875921874184	100535903/406397/100002946/560304/406471
GO:0006448	regulation of translational elongation	10	1.76042283867696	0.0429433719722765	553692/492514/503603/550559/406546/562538/569700
GO:0050817	coagulation	40	1.70445533063083	0.0429433719722765	558477/334613/100005469/557578/567257/100001836/550423/569259/767742/393878/100148468/317765
GO:0042445	hormone metabolic process	54	-1.67857995052952	0.0436026624339068	556575/553501/100005716/30390/100141344/100004460/322529/568256/799937/562840/30701/751654/100141334/556557/791205/553239/791124/378440
GO:0043112	receptor metabolic process	11	-1.70521678249083	0.0442687838816257	321378/394099/415107/565272/406577/100003514/553266/556313
GO:0044270	cellular nitrogen compound catabolic process	224	1.40897416323893	0.0442808827176419	394066/541512/402850/553701/569267/550350/334446/550247/402979/100333127/767661/266989/568568/393713/326786/445317/550234/557834/100149858/450057/100526683/568159/393566/553807/100334492/555643/559653/568893/619263/445217/323016/100005893/317641/334082/562388/100148546/556592/100334020/561810/394064/557230/559958/447905/394111/566106/791890/751632/794348/564382/100003553/792196/393712/394008/4366…
GO:0009410	response to xenobiotic stimulus	68	-1.65323511552279	0.0447968913965445	567548/30390/565319/322412/393108/554265/368352/641291/569245/449790/79381/767695/799957/259306/553969/562304/393592/492484
GO:0006405	RNA export from nucleus	46	1.70619997021288	0.0452377418023249	266985/563448/334362/100148319/436700/192339/559225/393125/445408/325064/751719/406852/368417/324551/323865/436588/373077/560127/571089/100004014/445035/192325/562350/393917/492509/563392/553507/768163/558883/554106/321491/445302/325550/30172
GO:0050954	sensory perception of mechanical stimulus	56	-1.58748222128428	0.0454331190765537	403310/445050/555430/541552/252846/564044/557476/100151593/560592/100330314/565558/30534/368476/335756/564573/557046/436944
GO:0043467	regulation of generation of precursor metabolites and energy	24	-1.73296448924849	0.045691819620126	571155/799144/100037338/393807/327285/566188/567375/100005455/436649/406459
GO:0071466	cellular response to xenobiotic stimulus	60	-1.6818255716	0.0459235068532248	567548/565319/322412/393108/554265/368352/641291/569245/449790/79381/767695/799957/259306/562304/393592/492484
GO:0006606	protein import into nucleus	49	1.67977594054185	0.0459235068532248	569455/324743/553305/402875/393863/432373/445499/100317326/798071/550239/394062/559225/393125/751738/406852/337461/570700/321739/30707
GO:0015872	dopamine transport	25	-1.65409132962582	0.0459235068532248	100334336/100149310/100000615/436686/282557/503564/565776/562928/798433/566397/79379/503566/567877/445476/378719/282554
GO:0043065	positive regulation of apoptotic process	82	1.5562250829942	0.046131468683785	768248/561924/569267/565082/560704/415099/553622/751763/58081/30590/503609/791795/568155/566604/393507/799634/373874/58022/58130/140621/259303/751765/751764/564584
GO:0043068	positive regulation of programmed cell death	82	1.5562250829942	0.046131468683785	768248/561924/569267/565082/560704/415099/553622/751763/58081/30590/503609/791795/568155/566604/393507/799634/373874/58022/58130/140621/259303/751765/751764/564584
GO:0045055	regulated exocytosis	83	-1.60003878796965	0.0462079693911911	553567/568195/447892/393672/100334336/100001129/563393/568618/100149310/777745/100000615/436686/794623/394109/30712/567306/560875/393515/563377/100006713/556533/30711/562928/553682/798433/563414/768157/58038/556701/566397/557476/100002795/556784/550457/405769/566351/567877/436732/445476/100004361
GO:0051052	regulation of DNA metabolic process	104	1.53766644663195	0.0467898380584828	140814/567941/555786/100334868/100332815/30590/641417/503753/100332264/447819/100001877/406820/108179053/797342/406805/445058/572540/30436/566787/560910/794176/336811/445411/777638/449820/553237/445223/334490/503732/571385/797792/325855/561348
GO:0007269	neurotransmitter secretion	72	-1.60547796063026	0.0469076178655492	553567/568195/447892/393672/100334336/100001129/563393/568618/436686/794623/394109/406780/30712/567306/393515/563377/100006713/556533/30711/641578/553682/563414/768157/58038/574003/556701/566397/557476/100002795/556784/436870/393682/550457/570672/567877/436732/100004361
GO:0099643	signal release from synapse	72	-1.60547796063026	0.0469076178655492	553567/568195/447892/393672/100334336/100001129/563393/568618/436686/794623/394109/406780/30712/567306/393515/563377/100006713/556533/30711/641578/553682/563414/768157/58038/574003/556701/566397/557476/100002795/556784/436870/393682/550457/570672/567877/436732/100004361
GO:0072080	nephron tubule development	23	-1.7593146068065	0.0479363074934772	30463/559327/555737/568556/553418/30253/497407/573084/140618/79379/321806/393733/394032
GO:0001881	receptor recycling	10	-1.7151687107663	0.0479363074934772	321378/394099/415107/565272/406577/100003514/553266/556313
GO:0051051	negative regulation of transport	61	-1.57992700995192	0.0480258348903939	751108/282557/503564/503756/353358/450039/555922/103911868/541540/570638/568868/560566/503566/325599/368225/378719/796595/795653/557091/282554/557454
GO:0010942	positive regulation of cell death	83	1.54570036901238	0.0480258348903939	768248/561924/569267/565082/560704/415099/553622/751763/58081/30590/503609/791795/568155/566604/393507/799634/373874/58022/58130/140621/259303/751765/751764/564584
GO:0031102	neuron projection regeneration	34	1.7162314754136	0.0482139265881041	335409/373081/562946/30608/100149543/562247
GO:0043255	regulation of carbohydrate biosynthetic process	22	-1.70317634371497	0.0494085455548697	321575/571155/799144/100037338/30629/393807/327285/566188/567375/436649/406459
