# Supplementary material for: Oxidative Stress, Inflammation and Altered Glucose Metabolism Contribute to the Retinal Phenotype in the Choroideremia Zebrafish
Source: Antioxidants (Basel). 2024 Dec 23;13(12):1587. doi: 10.3390/antiox13121587 (PMC11673030; doi:10.3390/antiox13121587)
Supplement: Supplementary file 1 [file antioxidants-13-01587-s001.zip › Supplementary Table S2.xlsx]

## Sheet: Supplementary Table S2
Supplementary Table S2: Cytokine pathway is upregulated in mutant chmru848 zebrafish.
id	baseMean	log2FoldChange	lfcSE	stat	pvalue	padj	weight	symbol	entrez	shrunkLFC	class
ENSDARG00000002509	584.527324799554	5.30214391129537	0.34423840361029	15.402534568159	1.57377829170918e-53	1.03948056167391e-50	1	zgc:153911	768172	5.23505490759075	Up*
ENSDARG00000003061	160.692863170675	2.79015348940024	0.332176637568507	8.39960784064715	4.47972151798344e-17	1.69724057129717e-15	1	cd276	791140	2.65401803888955	Up*
ENSDARG00000005481	798.303013063041	2.47948239652599	0.533378820674126	4.64863301732196	3.34142107174571e-06	2.19384554462032e-05	1	nfkbiaa	406463	2.13142664440909	Up*
ENSDARG00000005673	405.970792098008	2.45268837070999	0.387391871782353	6.3312850613654	2.43127683249851e-10	3.52677528813748e-09	1	f3b	550423	2.26618605043161	Up*
ENSDARG00000008237	1601.74761567337	1.30174457560166	0.199989501352844	6.50906455986894	7.56202203718132e-11	1.47877370767928e-09	0.809330609677901	sars1	445405	1.25424900302716	Up*
ENSDARG00000009123	63.4185490336875	4.45058318394397	0.579032176804913	7.68624501750869	1.51516209871956e-14	4.12970247402036e-13	1	sele	558139	4.18941344135983	Up*
ENSDARG00000010169	88.5345079798438	1.44094072879946	0.403691275491545	3.56941260879352	0.000357782542381439	0.00143424258087967	1	myd88	403145	1.25060710704871	Up*
ENSDARG00000018553	47.797733199623	1.37034017523176	0.419757968369485	3.26459597790301	0.00109620316889989	0.00380607425823572	1	ifih1	565759	1.16745386397623	Up*
ENSDARG00000020326	465.475841151949	3.67915438380245	0.417470599273034	8.81296644652145	1.21877036954204e-18	5.64250814777466e-17	1	tyk2	100536675	3.50615883748186	Up*
ENSDARG00000020625	3911.59741937127	2.38158101564222	0.201305274831565	11.830693545586	2.70894196745926e-32	4.83582748515363e-30	1	jak1	30280	2.33025003576987	Up*
ENSDARG00000022712	471.236898411153	2.92624258140397	0.329567372879953	8.87904210854596	6.74385772865373e-19	3.27523384542337e-17	1	stat3	30767	2.79465841824757	Up*
ENSDARG00000024365	1413.29256542001	4.37422848581969	0.223492191633277	19.5721758950633	2.6703359553975e-85	7.26426208461332e-82	0.809330609677901	crlf1a	436923	4.33887080864722	Up*
ENSDARG00000025903	151.090489311804	3.33435491276596	0.621647325513114	5.36374046170592	8.15160085353838e-08	7.45540555126542e-07	1	lgals9l1	337597	2.89320123246798	Up*
ENSDARG00000038095	171.018399060574	1.71403196604692	0.381320895870486	4.49498567901478	6.95746294900671e-06	4.26026354556762e-05	1	socs1a	445073	1.54074584956287	Up*
ENSDARG00000039351	27.2924627819761	2.69832248935333	0.753259243373057	3.58219631965003	0.00034071758355913	0.00137417441852721	1	ccl19b	795469	2.02347202368064	Up*
ENSDARG00000039863	287.218365211762	4.17844989675498	0.34767010041643	12.0184332554054	2.84311120643107e-33	5.92280515453366e-31	0.932524619496182	lifrb	565104	4.08282683938484	Up*
ENSDARG00000041060	96.0966223175273	3.20951164104934	0.358898404983293	8.94267457443493	3.79863081719543e-19	1.94395709750588e-17	0.970424141939306	lgals9l3	327284	3.06236416774445	Up*
ENSDARG00000041919	101.21498088742	4.41209310132566	0.662759388154902	6.65715669997338	2.79175499722341e-11	4.78121221002436e-10	1	ccl38.1	794050	4.04964691956314	Up*
ENSDARG00000044415	19.5569315656061	2.90912872735845	0.705115207430178	4.12574951823957	3.69529290800562e-05	0.000189940931185814	1	tlr5a	403138	2.31497547510696	Up*
ENSDARG00000045530	32.0341549696802	3.63193890717797	0.701515364836688	5.17727634949733	2.25148595413256e-07	1.73635229016498e-06	1.09427727902079	si:ch211-244b2.4	541512	3.09833151303418	Up*
ENSDARG00000052157	45.8262502641788	5.91248121730762	0.767364117363285	7.7049227133832	1.30922502583906e-14	3.60309637319457e-13	1	il12rb2	100134971	5.57202657358846	Up*
ENSDARG00000052322	88.7671261944593	2.47319137322052	0.500039501633007	4.94599199691961	7.57570714224664e-07	5.68608473574307e-06	1	tlr5b	403139	2.16622377178527	Up*
ENSDARG00000053131	103.862572436813	4.05543673862598	0.608808530555109	6.66126792758348	2.71475213840102e-11	4.78276709140197e-10	0.970424141939306	irak3	567444	3.71369527456197	Up*
ENSDARG00000055276	101.734122113752	1.46538192945083	0.323746686128509	4.5263225609332	6.00189482383636e-06	3.71648581044742e-05	1	rel	415101	1.34135854153439	Up*
ENSDARG00000056160	1650.85862019541	1.9419282182342	0.288141712758384	6.73949009202484	1.58943432859011e-11	2.82970720763818e-10	1	hspd1	282676	1.84142070171871	Up*
ENSDARG00000058389	75.3603048404503	2.61024124369975	0.403954187936008	6.46172591262564	1.03515469122931e-10	1.6266130219436e-09	1	ccl19a.1	794891	2.40781592161504	Up*
ENSDARG00000059993	48.3102495935044	1.30110454048246	0.501926967758313	2.5922188367232	0.00953590922068519	0.0243278023957612	1	trpm4a	100004946	1.02793634440455	Up*
ENSDARG00000068858	28.4054628129468	3.16535390523076	0.964177594063299	3.28295733557873	0.00102724211155435	0.00332349008530735	1.09427727902079	il2rga	796604	2.10402249382099	Up*
ENSDARG00000068966	520.686918594152	13.0887748192424	2.08686680817052	6.27197421895692	3.56498621098964e-10	5.02062557006111e-09	1	tnfrsf14	100535903	10.6114438706041	Up*
ENSDARG00000069295	642.052500210857	2.12281059631636	0.233455331999525	9.09300540764979	9.63384580623801e-20	5.09052412401617e-18	1	bcl6ab	100001936	2.05530751167382	Up*
ENSDARG00000069961	39.6368854009649	4.17603195374117	0.493423591958353	8.46338120390005	2.59734971490592e-17	1.00914675687962e-15	1	il21r.1	100134976	3.97243331603769	Up*
ENSDARG00000070961	475.773806542141	4.67304479846032	0.360217517423684	12.9728416093766	1.74441320764087e-38	5.00949966802953e-36	1	lepr	567241	4.58763350288503	Up*
ENSDARG00000074806	175.638828739143	3.02844438435096	0.36216481614961	8.36206127516241	6.16318175825935e-17	2.29555350638927e-15	1	afap1l2	567369	2.87229374941958	Up*
ENSDARG00000074850	150.006537077211	1.55657688835993	0.359136386437051	4.3342221705869	1.46276392478466e-05	8.33132140546363e-05	1	il12rb2l	110437721	1.4037879246262	Up*
ENSDARG00000075045	3731.19084375171	5.19119839123851	0.824480160786626	6.29632905452285	3.04777042018077e-10	4.35725619595109e-09	1	cxcl18b	795785	4.72330065927198	Up*
ENSDARG00000075261	664.880988147496	5.00629253782386	0.325732393486856	15.3693419442665	2.62825053265502e-53	1.62746200951748e-50	1	timp2b	406650	4.94314602990366	Up*
ENSDARG00000076182	24.7754146068886	2.44941203090778	0.801435190575021	3.05628210454591	0.0022410029824738	0.00705184597391113	1	stat1b	368481	1.70677348558375	Up*
ENSDARG00000076586	14.6002851014138	6.20718608937608	1.04179745580075	5.95815055490328	2.55108446751682e-09	3.1126686406309e-08	1	csf2rb	100135062	5.54177017243919	Up*
ENSDARG00000078643	6.7493606021419	5.5760578594045	1.41431867010498	3.94257530305431	8.06113280163867e-05	0.000381858346795291	1	vtcn1	100537676	3.81198034606429	Up*
ENSDARG00000086173	89.7870460865088	1.82025154878596	0.325582600161028	5.59075192558106	2.26088398296751e-08	2.295052055456e-07	1	relb	795414	1.6932129710343	Up*
ENSDARG00000087706	12.6298101128426	3.30067420221285	1.0348230637734	3.18960247192135	0.00142468620118994	0.00441066721423808	1.09427727902079	dicp3.3	100884153	2.09850999779964	Up*
ENSDARG00000090873	40.8855874319213	4.08471532215951	0.757107661009522	5.39515782565584	6.84633465062423e-08	6.31564809600182e-07	1	ccl34a.4	100170820	3.52818261297886	Up*
ENSDARG00000093098	12.2879271395911	4.92648441002205	0.87695081351631	5.61774313232954	1.93467828102271e-08	1.98527447635759e-07	1	ccl34b.8	100331911	4.33091825410494	Up*
ENSDARG00000094012	36.9451528894025	2.0323288910742	0.411073216883773	4.94395841811515	7.65520385221124e-07	5.73705992176875e-06	1	si:dkey-192g7.3	100321723	1.82739979331732	Up*
ENSDARG00000098696	508.582336902102	2.40465743961581	0.27546972350271	8.72929848347619	2.56257105321349e-18	1.13595851050169e-16	1	rela	415099	2.30921559836076	Up*
ENSDARG00000098700	264.052238973211	3.05727672911563	1.01453988944775	3.01346133445755	0.00258285951771395	0.00798679172027184	1	il1b	405770	1.90464174311884	Up*
ENSDARG00000098857	210.584031597164	1.66487355266711	0.481909532871685	3.45474293223912	0.000550817736855685	0.00209169288152461	1	lifra	541493	1.39242246191373	Up*
ENSDARG00000099124	110.410133666123	2.97341576799362	0.418088314164707	7.1119322575044	1.1442942880366e-12	2.40192704633953e-11	1	f3a	567257	2.76317520312594	Up*
ENSDARG00000099169	11.8455095097852	7.05646401206312	1.37584386826271	5.12882615159914	2.91554428283955e-07	2.18609586020569e-06	1.09427727902079	cxcl8b.3	100003859	5.86136327416207	Up*
ENSDARG00000099476	111.228436659682	1.70097497209449	0.360390885506592	4.71980574565161	2.36069972167955e-06	1.63844008600941e-05	0.970424141939306	zgc:174863	100136852	1.54623215176351	Up*
ENSDARG00000101036	183.711346055019	2.86353228920534	0.379228921704811	7.5509332894032	4.32150166604286e-14	1.10064981378714e-12	1	traf2b	557526	2.68788158890215	Up*
ENSDARG00000102583	147.229199495186	2.54435656939466	0.448770629423254	5.66961472649088	1.43118988295732e-08	1.60904882912679e-07	0.932524619496182	il4r.1	503594	2.2955675258745	Up*
ENSDARG00000102776	47.5037416089871	3.06992343260392	1.09874040337711	2.79403890415619	0.00520542159023847	0.0126762176122987	1.17348208087556	cxcl19	100003911	1.76388781311418	Up*
ENSDARG00000103466	11.4621296936535	3.33322236238121	0.796480791461387	4.18493753787257	2.85244525057724e-05	0.000150964750641528	1	ccl35.1	568326	2.60195040468217	Up*
ENSDARG00000104693	375.493614281636	1.49098304590841	0.297280629996362	5.01540596818118	5.29216023266693e-07	4.08349513279966e-06	1	il6st	100006778	1.38632547828472	Up*
ENSDARG00000104795	286.340693339897	4.86661357383854	1.02783624089083	4.73481414667831	2.19255921134716e-06	1.58844813052231e-05	0.932524619496182	cxcl8a	100002946	3.95212302547105	Up*
ENSDARG00000111612	289.582756074858	2.56908439699072	0.214890506580715	11.9553182589095	6.08998159300687e-33	1.22079821325423e-30	0.932524619496182	mapkapk3	790934	2.5107280707766	Up*
