# Supplementary material for: Oxidative Stress, Inflammation and Altered Glucose Metabolism Contribute to the Retinal Phenotype in the Choroideremia Zebrafish
Source: Antioxidants (Basel). 2024 Dec 23;13(12):1587. doi: 10.3390/antiox13121587 (PMC11673030; doi:10.3390/antiox13121587)
Supplement: Supplementary file 1 [file antioxidants-13-01587-s001.zip › Supplementary Table S3.xlsx]

## Sheet: Supplementary Table S3
Supplementary Table S3: ER stress is upregulated in mutant chmru848 zebrafish.
id	baseMean	log2FoldChange	lfcSE	stat	pvalue	padj	weight	symbol	entrez	shrunkLFC	class
ENSDARG00000001452	200.651273552931	4.0301780441937	0.325060028820984	12.3982578196755	2.67067044199854e-35	6.22580409508248e-33	1	adam8a	368917	3.94181337196012	Up*
ENSDARG00000002165	59.9623948907988	2.62128804107675	0.609076840226274	4.30370663921967	1.67964039976836e-05	9.43102140022955e-05	1	psme1	30648	2.17077488822981	Up*
ENSDARG00000003035	3145.69388423925	1.9003900481596	0.212782614212545	8.9311340364553	4.21663842617286e-19	3.24160719417977e-17	0.633294391764885	hspa9	373085	1.84567932593153	Up*
ENSDARG00000003570	1372.39081970415	1.20774794214126	0.281433294341157	4.29141813149233	1.77535657365852e-05	9.90949028367423e-05	1	hsp90b1	386590	1.11436249129633	Up*
ENSDARG00000007923	526.248837733973	0.975161743397259	0.159486010759833	6.11440300469824	9.69190967414587e-10	1.2676250177769e-08	1	ptpn1	30081	0.944789097528772	Up*
ENSDARG00000008363	1359.19984390102	0.70546115487988	0.222690091959033	3.16790544506874	0.00153541449263161	0.00610158319552861	0.809330609677901	mcl1b	373102	0.654808376699392	Up*
ENSDARG00000008370	863.07058029652	0.609762298075395	0.179207422369859	3.40255046365731	0.000667600251531715	0.00275304840191514	0.88068856975513	csnk1da	322106	0.578649179427403	Up*
ENSDARG00000008434	972.946371899615	0.696093307236509	0.15177226061853	4.58643301746749	4.50882967853093e-06	3.47905959828143e-05	0.809330609677901	bcl2l1	114401	0.671462256048913	Up*
ENSDARG00000009001	853.128508930116	1.01388286572956	0.255131283238467	3.9739652968464	7.068586665313e-05	0.000339384649317124	1	pdia6	322160	0.938426171275543	Up*
ENSDARG00000009779	5357.81030669891	1.24587573353193	0.216274391086837	5.76062532078381	8.38028814398637e-09	9.26131676369715e-08	1	mcl1a	58122	1.19019522626184	Up*
ENSDARG00000010524	65.97805242888	1.25465885545929	0.320543057179033	3.91416637284559	9.07170722504053e-05	0.000367518266763904	1.17348208087556	si:ch211-282j22.3	562939	1.13425399527506	Up*
ENSDARG00000012234	1184.03798581029	1.96009043043365	0.222869419701136	8.79479308135724	1.43311830396516e-18	6.55825385521239e-17	1	psme3	30649	1.89966543355762	Up*
ENSDARG00000012656	1028.73577874324	0.97899034922506	0.32953712748822	2.97080440279087	0.00297020886523588	0.00901158913866925	1	atf6	558071	0.859981229463838	Up*
ENSDARG00000014556	451.02285762114	0.905444373359346	0.233369267999879	3.87987836238924	0.000104508715129682	0.000480250507953303	1	serpinb1l3	335119	0.84354821627417	Up*
ENSDARG00000015065	192.641939874242	1.94607179826077	0.418579360130074	4.64923019055701	3.33176208306961e-06	2.18895443222892e-05	1	c4	566261	1.73481348820995	Up*
ENSDARG00000015228	24.3205803279057	-2.09481456570756	0.59294082597733	-3.53292347892344	0.000410991411832942	0.00161615297191303	1	ero1a	393321	-1.67578238597202	Down*
ENSDARG00000016200	1435.44812583026	1.61274370949524	0.253536979237377	6.3609802181373	2.00470264748011e-10	2.963640289436e-09	1	trib3	405805	1.53669275931433	Up*
ENSDARG00000016886	47.7340853113344	1.69220326111023	0.53575899995915	3.15851579019533	0.00158574718641875	0.00523431292668458	1	dnajb9b	554091	1.35955672557902	Up*
ENSDARG00000017740	1397.52618369817	1.0376197740035	0.209317000360861	4.95716913683388	7.15277054773672e-07	5.39110492215303e-06	1	sec63	436861	0.985690858228246	Up*
ENSDARG00000019949	241.995778294585	1.63032125899896	0.49747512760537	3.27719149869184	0.00104845234263445	0.00366080760692539	1	serpinh1b	30449	1.34236684208177	Up*
ENSDARG00000020008	3169.00480417121	1.31375615077424	0.198316499875827	6.62454284740212	3.48324473126791e-11	5.85912515705208e-10	1	vcp	327197	1.26708731427624	Up*
ENSDARG00000020623	633.134549276395	1.91168776657531	0.236516960589042	8.08266672214238	6.33656214347722e-16	2.33337319783293e-14	0.88068856975513	baxa	58081	1.84405834668207	Up*
ENSDARG00000021905	881.363640233871	1.31619754126243	0.236319325742705	5.56957217580863	2.55365590865463e-08	2.55817451112192e-07	1	derl1	406753	1.24991850514219	Up*
ENSDARG00000021924	396.043013714799	2.5025022622842	0.703671281347956	3.55635128023186	0.000376041193837602	0.00149593580724595	1	hsp70.3	30671	1.91127583576907	Up*
ENSDARG00000024940	942.811531645404	0.693193338810321	0.218276171219762	3.17576277308076	0.00149443105492209	0.00497478421563004	1	rnf144b	394112	0.644837947421856	Up*
ENSDARG00000025889	624.450236590035	0.730604232451334	0.232898107136112	3.13701232455423	0.0017067895244803	0.005579022505374	1	usp14	335736	0.674589354297349	Up*
ENSDARG00000027609	7.83872217250513	3.04320231255263	0.846548946876494	3.59483326248425	0.000324599396792112	0.00131667083877906	1	hpn	569259	2.20478373980742	Up*
ENSDARG00000029150	27116.6213948612	0.633756939834676	0.221001347993944	2.86766096943464	0.00413518388772784	0.0119357128529246	1	hsp90ab1	30573	0.586999591730019	Up*
ENSDARG00000030881	92.5088971811083	1.80614963257944	0.454327345875975	3.97543676156464	7.02502098797719e-05	0.000337784010863305	1	baxb	503609	1.56001132006985	Up*
ENSDARG00000033144	125.124710018223	2.08901362009121	0.38081914601807	5.48557928857937	4.12116654902914e-08	3.96797449800838e-07	1	psme2	30647	1.91214419117499	Up*
ENSDARG00000035559	1028.93156272936	1.69534829284007	0.209583254088052	8.08914004230414	6.00874533914903e-16	1.97921616322176e-14	1	tp53	30590	1.64333016698865	Up*
ENSDARG00000035622	25797.3372789854	2.52555243432983	0.342825797959711	7.36686809849306	1.74683162560142e-13	4.04835890775346e-12	1	xbp1	140614	2.37862963833377	Up*
ENSDARG00000036375	2584.857528211	0.76473253689846	0.282569081864002	2.70635602399883	0.0068026072771382	0.0268845758405116	0.633294391764885	cyfip2	100002872	0.683890305691365	Up*
ENSDARG00000036541	229.028379943425	0.648363114845634	0.223224542539641	2.90453328952615	0.00367801088205578	0.0108194456098479	1	rhbdf1a	798402	0.600048784941419	Up*
ENSDARG00000038300	747.486856247784	0.932295423353497	0.238920369495789	3.90211778644486	9.53547341816683e-05	0.000443221688437663	1	rnf34a	334203	0.867028189927702	Up*
ENSDARG00000040984	101.957373955238	1.53530421578745	0.344835235086348	4.45228346634299	8.49619013673248e-06	5.24434442525924e-05	0.970424141939306	hspa13	560481	1.39445394271625	Up*
ENSDARG00000041904	603.516006186058	1.87902334927529	0.297563016218007	6.31470729513858	2.70673285014895e-10	3.91774371261516e-09	1	ankzf1	553307	1.7724560066152	Up*
ENSDARG00000043357	360.358336027886	1.11743505717385	0.234977801281237	4.75549201278136	1.97963687544089e-06	1.36297792518628e-05	1	tbl2	337068	1.05198966959706	Up*
ENSDARG00000043586	18.8034907182627	4.12351806741654	0.783524941639725	5.26277830899299	1.41894636596616e-07	1.23915479249094e-06	1	fas	768248	3.52847292504149	Up*
ENSDARG00000043857	1312.9763862564	0.757845630325596	0.202958299010593	3.73399675706802	0.000188464921129334	0.00081074403563768	1	ufm1	322756	0.713437044252786	Up*
ENSDARG00000043905	347.282509712958	0.854953868868345	0.301436830236322	2.83626213889681	0.00456449644720767	0.0129726760042197	1	rnf14	415177	0.759020731436212	Up*
ENSDARG00000054036	836.000489015533	1.49608415269829	0.419441719091017	3.56684632120165	0.000361303220237788	0.00144601561482767	1	rnf34b	568879	1.29024463028944	Up*
ENSDARG00000054746	122.782735237234	0.878662927385972	0.330091523593379	2.66187667535609	0.00777063429250398	0.0204211032501282	1	uggt1	553288	0.764980258916807	Up*
ENSDARG00000055966	127.790608274818	2.65094061428587	0.335699980988789	7.89675533039246	2.86257511338862e-15	8.60727251468825e-14	1	cflara	373114	2.51042250744427	Up*
ENSDARG00000056160	1650.85862019541	1.9419282182342	0.288141712758384	6.73949009202484	1.58943432859011e-11	2.82970720763818e-10	1	hspd1	282676	1.84142070171871	Up*
ENSDARG00000056795	401.865222825561	4.96745480792	0.457408240440737	10.8600028786836	1.78743572981775e-27	2.05918831315923e-25	1	serpine1	100136840	4.83741265621391	Up*
ENSDARG00000057577	371.417759131581	0.693923759667471	0.186247834937844	3.72580846321811	0.000194690203566767	0.000834657374226631	1	mbtps2	334658	0.657767190812602	Up*
ENSDARG00000057699	739.088934007023	0.808884622266411	0.193561402844185	4.17895618847915	2.92850088482232e-05	0.000154535938835564	1	styx	554088	0.767025766866244	Up*
ENSDARG00000057884	201.295598259241	3.12802177401899	0.273300331068513	11.4453640132431	2.48061040718488e-30	3.93357588946182e-28	0.932524619496182	fbxo44.7	574002	3.04156998640778	Up*
ENSDARG00000058030	470.358367275228	1.08450208707455	0.24576842928105	4.41269893878176	1.02089913509263e-05	6.01698880483656e-05	1	hspa14	565232	1.01336111458183	Up*
ENSDARG00000058325	39.4486574136948	1.07707899908506	0.442963783652916	2.43152835250523	0.0150352715280858	0.0356624258234403	1	casp8	58022	0.872363436766475	Up*
ENSDARG00000058365	680.13679749217	5.63063751773057	0.287643692315792	19.5750425549013	2.52425939406593e-85	7.09930297882198e-82	0.88068856975513	hspb8	791580	5.5854538488032	Up*
ENSDARG00000058475	229.429496478455	1.58037662388401	0.320371813790294	4.93294527126685	8.09988562493625e-07	6.04744663368921e-06	1	ern2	567021	1.45862655498698	Up*
ENSDARG00000059836	6823.71644444753	2.5803658951313	0.258912488132014	9.96617008993259	2.14334981643427e-23	1.68533637351766e-21	1	ddit3	561924	2.49596990553054	Up*
ENSDARG00000060207	275.591179486935	0.863471872399322	0.268897489701202	3.2111563159582	0.00132202000959631	0.00446494400718438	1	traf7	563746	0.784708489171812	Up*
ENSDARG00000060768	475.724052853997	0.721082518836852	0.212831954709298	3.38803691307427	0.000703947897683717	0.00258023077924581	1	ankib1a	566524	0.673852771568867	Up*
ENSDARG00000061226	549.832642712063	0.976997141304545	0.277948071209609	3.51503479427912	0.000439696375556737	0.00171947576113218	1	timp2a	359835	0.889413474439722	Up*
ENSDARG00000061952	231.10585894963	0.889017118307318	0.335260649449207	2.65171925117925	0.00800830999417661	0.0209628558371925	1	ecpas	563777	0.77160386488655	Up*
ENSDARG00000062139	483.232227484883	2.4292601847498	0.342862854854016	7.08522416575025	1.3881940916092e-12	2.87430155958582e-11	1	eif2ak3	559564	2.28247426958566	Up*
ENSDARG00000062745	113.916235248638	1.02392602116056	0.364613873602577	2.8082475607514	0.00498119183700285	0.0139787242138161	1	socs5b	559639	0.879436117600752	Up*
ENSDARG00000068128	239.366366499142	2.83968014106339	0.42779863175679	6.63788972255945	3.18205777458969e-11	5.39371041946062e-10	1	ppp1r15b	571470	2.61604917667575	Up*
ENSDARG00000068431	15.35342194643	-2.42106304506134	0.882090568228318	-2.74468760041733	0.00605685248095149	0.0164857873502821	1	si:ch211-195h23.3	100170660	-1.55616363364069	Down*
ENSDARG00000069135	2237.99091414197	2.31076758709449	0.298848604971784	7.73223481271617	1.05674791559316e-14	2.94507172257082e-13	1	ppp1r15a	797943	2.19921998149992	Up*
ENSDARG00000069282	457.523377923909	2.2333841374781	0.322884698103281	6.91697113736779	4.6140204577598e-12	8.94587234545111e-11	1	bbc3	751763	2.10419783076806	Up*
ENSDARG00000070426	5951.01563007749	0.93320838601672	0.178371717905055	5.2318181210401	1.67850862858831e-07	1.44481531170623e-06	1	chac1	563855	0.895744185892595	Up*
ENSDARG00000070892	12.132637815278	3.54899765686779	1.02469008450612	3.46348394556616	0.000533228413898948	0.00203582293283384	1	si:ch211-262h13.5	571127	2.3730729311416	Up*
ENSDARG00000074262	230.25632863298	0.777853155536832	0.333599788604223	2.3316955888712	0.0197167110445695	0.0448498024736705	1	nck1a	564584	0.669784033168622	Up*
ENSDARG00000074617	42.5769439230155	0.844034191124048	0.29422075312805	2.86871059281365	0.00412148724380466	0.0119048498157419	1	wfs1b	556580	0.752643567697917	Up*
ENSDARG00000074727	193.254599145872	1.63871948726573	0.231583131177087	7.07616085392953	1.48202828455681e-12	3.05899900609303e-11	1	dnajc10	557858	1.57531463244579	Up*
ENSDARG00000075261	664.880988147496	5.00629253782386	0.325732393486856	15.3693419442665	2.62825053265502e-53	1.62746200951748e-50	1	timp2b	406650	4.94314602990366	Up*
ENSDARG00000076829	1690.30472110301	1.20088025886035	0.32441738621662	3.70165197637866	0.000214200294093095	0.000910489479061758	1	ankib1b	561277	1.07844696544142	Up*
ENSDARG00000078195	500.99239718367	1.81869056423525	0.313688571167965	5.79775845024787	6.72071583171645e-09	7.58809026811746e-08	1	fhit	393713	1.70078990160578	Up*
ENSDARG00000087646	22.8105360098011	3.05933127412381	0.491261562647291	6.22749978165969	4.73937400889583e-10	5.97215277781011e-09	1.09427727902079	runx1	58126	2.77263810139664	Up*
ENSDARG00000090309	625.906535820014	0.70955879554711	0.250605572666355	2.83137676468107	0.00463480900840859	0.0146523266998556	0.88068856975513	ubxn1	322073	0.646803232508915	Up*
ENSDARG00000093199	390.304538131002	1.19451533695874	0.325966714303509	3.66453163633917	0.000247791611391872	0.00103520783886358	1	si:ch211-212c13.10	100003785	1.07109012891705	Up*
ENSDARG00000093214	8.72240927874245	5.74170955301028	1.22853385375401	4.6736274588327	2.95925909355912e-06	1.95654717847427e-05	1	si:ch211-284e13.9	566600	4.59475357747701	Up*
ENSDARG00000099439	963.760041139737	1.86514898671672	0.302192417155398	6.17205753960924	6.74069584624865e-10	9.03700190753836e-09	1	serp1	336797	1.75536643218566	Up*
ENSDARG00000102640	1747.8476967805	1.38074440572803	0.278237346461561	4.96246971618809	6.96024214670512e-07	5.26200679652659e-06	1	pdia3	378851	1.28905737202404	Up*
ENSDARG00000102808	357.61079441357	1.06290759339627	0.379170042203952	2.80324781783404	0.00505907793915849	0.0141509922874683	1	calr3b	321315	0.906009935643371	Up*
ENSDARG00000103846	3975.72042469866	2.49089505527007	0.292379552375312	8.51938870223266	1.60397665129947e-17	6.47307481578392e-16	1	hspa5	378848	2.38343256495421	Up*
ENSDARG00000105116	34.3195937110338	1.53140874023469	0.5325219777269	2.87576626747237	0.00403048043064454	0.01169311416299	1	p4hb	406673	1.21120770468137	Up*
ENSDARG00000111939	5823.75201364888	1.10404697165487	0.228598284742339	4.82963803905737	1.36781464004834e-06	9.74586375136923e-06	1	atf4a	406514	1.04206474461953	Up*
