# Supplementary material for: Oxidative Stress, Inflammation and Altered Glucose Metabolism Contribute to the Retinal Phenotype in the Choroideremia Zebrafish
Source: Antioxidants (Basel). 2024 Dec 23;13(12):1587. doi: 10.3390/antiox13121587 (PMC11673030; doi:10.3390/antiox13121587)
Supplement: Supplementary file 1 [file antioxidants-13-01587-s001.zip › Supplementary Table S4.xlsx]

## Sheet: Supplementary Table S4
Supplementary Table S4: Oxidative stress is upregulated in mutant chmru848 zebrafish.
id	baseMean	log2FoldChange	lfcSE	stat	pvalue	padj	weight	symbol	entrez	shrunkLFC	class
ENSDARG00000018283	176.581809560163	1.55940609432791	0.316659952263812	4.9245447148579	8.45569927030434e-07	6.28704244056587e-06	1	cyba	393551	1.44052090401578	Up*
ENSDARG00000040812	6.65109938200976	3.45114074683119	1.17931006606493	2.92640658817304	0.00342902465021203	0.00778817921056845	1.36465868356405	ncf4	403014	1.95496899472552	Up*
ENSDARG00000041294	110.302909360724	4.26351317651813	0.901759209734076	4.72799515712783	2.26747592040208e-06	1.53975446753829e-05	1	noxo1a	572245	3.47069824286362	Up*
ENSDARG00000044125	2193.96387924811	3.99671850799226	0.32459762409552	12.3128396861467	7.72562775665357e-35	1.73008887871079e-32	1	txn	436734	3.90735545911093	Up*
ENSDARG00000056374	49.4393995702375	1.91589344351677	0.407012894805642	4.70720576170358	2.5113538767661e-06	1.68686362942781e-05	1	noxo1b	561765	1.71641422527407	Up*
ENSDARG00000070168	19.239270392506	-3.62602673922004	0.799473267370713	-4.53551968178401	5.74618190250157e-06	3.57602369340668e-05	1	sod3a	504078	-2.92028403080646	Down*
ENSDARG00000087574	103.325515129721	1.88263784832049	0.487775768606349	3.8596379104675	0.000113555157899436	0.000517302940744078	1	nox1	555604	1.59852265035015	Up*
ENSDARG00000103251	157.10986543986	1.295098182457	0.297369650919444	4.35517941542674	1.32957972396259e-05	8.13580391950278e-05	0.932524619496182	sh3pxd2b	553242	1.19068699127498	Up*
ENSDARG00000104702	1362.86015452316	-1.25860543170615	0.204659773058225	-6.14974507642048	7.76075816492447e-10	1.03222799875822e-08	1	cat	30068	-1.20874865009684	Down*
