# Supplementary material for: Oxidative Stress, Inflammation and Altered Glucose Metabolism Contribute to the Retinal Phenotype in the Choroideremia Zebrafish
Source: Antioxidants (Basel). 2024 Dec 23;13(12):1587. doi: 10.3390/antiox13121587 (PMC11673030; doi:10.3390/antiox13121587)
Supplement: Supplementary file 1 [file antioxidants-13-01587-s001.zip › Supplementary Table S5.xlsx]

## Sheet: Supplementary Table S5
Supplementary Table S5: Apoptosis is upregulated in mutant chmru848 zebrafish.
id	baseMean	log2FoldChange	lfcSE	stat	pvalue	padj	weight	symbol	entrez	shrunkLFC	class
ENSDARG00000002758	9271.85171081588	0.964857570606395	0.307620350531404	3.13652061360582	0.00170965417922871	0.00828962799714914	0.633294391764885	dedd1	58125	0.860084903984415	Up*
ENSDARG00000003244	108.467531765398	1.79650972561126	0.389412098305587	4.61338960301501	3.96154720514494e-06	2.55527532128733e-05	1	si:ch211-195h23.3	100170660	1.61506374386128	Up*
ENSDARG00000003705	2427.62924604732	0.974929354108246	0.223684460226499	4.35850283529328	1.30955226209463e-05	7.55422942457207e-05	1	prnprs3	503702	0.916589574969705	Up*
ENSDARG00000009779	5357.81030669891	1.24587573353193	0.216274391086837	5.76062532078381	8.38028814398637e-09	9.26131676369715e-08	1	mcl1a	58122	1.19019522626184	Up*
ENSDARG00000010434	2157.41454883221	1.2720336939487	0.291109151592578	4.36961080402234	1.24468171679554e-05	7.23053890891342e-05	1	clu	393775	1.17196441521296	Up*
ENSDARG00000013095	739.009543622251	1.8618799286006	0.182613371282246	10.1957480743449	2.07143594514678e-24	1.77686161268759e-22	1	gclc	326857	1.82173757365221	Up*
ENSDARG00000013670	675.333407087254	2.76583330727315	0.240430794512653	11.5036566463103	1.26442748490479e-30	1.98846274709431e-28	1	hyou1	327133	2.69408023202468	Up*
ENSDARG00000014159	2208.26419286785	0.852068343922525	0.167525723363436	5.08619408897593	3.65320204850392e-07	2.92241415385972e-06	1	mtdha	368910	0.819651650797862	Up*
ENSDARG00000014259	196.689970427666	0.954406227822541	0.323627733818491	2.94908664520646	0.00318714607200342	0.00957593622695191	1	eya1	30436	0.840291303294515	Up*
ENSDARG00000014329	2021.43902262637	2.35005360896045	0.323566991093245	7.26295844029162	3.78714322572086e-13	8.42224949693141e-12	1	npm1a	266985	2.21940500351362	Up*
ENSDARG00000014348	162.778918548992	1.17885841508689	0.262781248869739	4.48608270246576	7.25445919653973e-06	4.71545811946371e-05	0.932524619496182	stk17b	393507	1.097236246158	Up*
ENSDARG00000014907	882.202913927298	2.43369020779978	0.221263576056349	10.9990548429896	3.86158041045899e-28	4.69430771983098e-26	1	htra1b	565082	2.37172295755137	Up*
ENSDARG00000015628	478.095838879772	1.05124693033473	0.313531336505092	3.35292459775439	0.000799624875648565	0.00291424058823485	0.987637671741833	psmd10	403085	0.939695975152819	Up*
ENSDARG00000016173	3801.02096866472	1.61323958319143	0.204334471845668	7.89509263228915	2.90099695137253e-15	8.70958402900706e-14	1	cct3	192327	1.5640201557439	Up*
ENSDARG00000017905	770.165791089775	0.805316303950894	0.154628000211229	5.2080884629614	1.90795963316174e-07	1.62258455498283e-06	1	casp3a	140621	0.778055430560923	Up*
ENSDARG00000018984	354.989872984953	1.38752474809325	0.274322121509822	5.05801260378328	4.23648440772632e-07	3.34846184838839e-06	1	eya2	447819	1.29839465353573	Up*
ENSDARG00000020623	633.134549276395	1.91168776657531	0.236516960589042	8.08266672214238	6.33656214347722e-16	2.33337319783293e-14	0.88068856975513	baxa	58081	1.84405834668207	Up*
ENSDARG00000021239	393.067733403742	1.62695870202475	0.26360061310301	6.17205962790748	6.74060679112995e-10	9.03700190753836e-09	1	apaf1	58131	1.54466362976206	Up*
ENSDARG00000022832	678.603641582174	1.75753228497432	0.518266866241359	3.39117238522408	0.000695943123368142	0.00255325180328453	1	bnip4	568155	1.44209265296815	Up*
ENSDARG00000025428	7530.36802746568	6.25709329588894	0.276494590273031	22.6300749309787	2.1923093139683e-113	2.17203045281409e-109	1	socs3a	335409	6.21526205874559	Up*
ENSDARG00000026611	3598.68410005128	3.77512688109372	0.21810589483091	17.3086879839743	4.04528077826783e-67	4.45317992340983e-64	1	socs3b	406596	3.73191526605465	Up*
ENSDARG00000026766	2403.9742830503	0.901490687877912	0.198606738251612	4.53907403048846	5.65017981112759e-06	3.52180915248485e-05	1	bcl2l10	373113	0.855858741587747	Up*
ENSDARG00000027744	7542.23466164555	1.02993881662685	0.394515090322707	2.61064492053872	0.00903716725276191	0.0232288843058084	1	gadd45ba	406304	0.864304537449201	Up*
ENSDARG00000028058	100.749366996154	1.09149456220601	0.255629326458347	4.2698331108104	1.9561928590693e-05	0.000111015340325051	0.970424141939306	traf6	554561	1.01472195866788	Up*
ENSDARG00000030881	92.5088971811083	1.80614963257944	0.454327345875975	3.97543676156464	7.02502098797719e-05	0.000337784010863305	1	baxb	503609	1.56001132006985	Up*
ENSDARG00000032327	903.525409128537	1.37205576509742	0.265177731473332	5.17409873549432	2.29013704429018e-07	1.91196931733541e-06	1	usp36	327239	1.28874249305669	Up*
ENSDARG00000032353	484.316138358353	0.962119407224558	0.278808353245063	3.45082705028887	0.000558871579987833	0.00211902800563699	1	tiprl	393636	0.874471089888887	Up*
ENSDARG00000035187	30.2361140519644	1.87688528906377	0.393185069489248	4.7735416085404	1.81014129923179e-06	1.25588059678844e-05	1	abl1	100000720	1.69107881518413	Up*
ENSDARG00000035559	1028.93156272936	1.69534829284007	0.209583254088052	8.08914004230414	6.00874533914903e-16	1.97921616322176e-14	1	tp53	30590	1.64333016698865	Up*
ENSDARG00000036057	78.3403963308593	1.01204557709643	0.406275128547867	2.49103503016231	0.012737156104143	0.0310171744136161	1	tradd	58130	0.839549481054209	Up*
ENSDARG00000036764	1559.28135359373	1.27004715766882	0.312390175643362	4.06557970350117	4.79132158021809e-05	0.000239808126072295	1	hax1	436609	1.15531342585565	Up*
ENSDARG00000037846	1222.70617599837	1.06911541179437	0.194953447787538	5.48395231747583	4.15926923240235e-08	4.00077280776954e-07	1	hm13	259190	1.02376161191837	Up*
ENSDARG00000038228	1169.03463593208	1.32899754224384	0.243629699925476	5.4549898581756	4.89756406755952e-08	4.64553527997567e-07	1	selenow2a	378437	1.25858925328946	Up*
ENSDARG00000038300	747.486856247784	0.932295423353497	0.238920369495789	3.90211778644486	9.53547341816683e-05	0.000443221688437663	1	rnf34a	334203	0.867028189927702	Up*
ENSDARG00000039486	145.331054838207	1.16097980696	0.274959872591819	4.2223608703932	2.41756629980118e-05	0.000138763660884637	0.932524619496182	bag3	445139	1.07202291476335	Up*
ENSDARG00000040295	24296.7319559939	0.984884023119127	0.415554872228061	2.37004566409852	0.0177858884273299	0.0410994028207045	1	apoeb	30314	0.808366024369102	Up*
ENSDARG00000041414	299.463117750473	0.73644373855858	0.230916324678712	3.18922336730952	0.00142655602368518	0.00477325356455957	1	bmf2	751764	0.681041970004328	Up*
ENSDARG00000041550	20.1652460880514	3.93485853837105	0.718307017921531	5.47796198588846	4.30252533132166e-08	3.80231569618016e-07	1.09427727902079	pimr138	560061	3.41736606018857	Up*
ENSDARG00000042874	618.438322588395	2.2478582828839	0.308058365856404	7.29685842692454	2.9456444950722e-13	6.64782980294482e-12	1	phlda2	553622	2.12994480679707	Up*
ENSDARG00000043586	18.8034907182627	4.12351806741654	0.783524941639725	5.26277830899299	1.41894636596616e-07	1.23915479249094e-06	1	fas	768248	3.52847292504149	Up*
ENSDARG00000045733	875.375109599042	1.0841591857475	0.238736596584	4.54123582752019	5.59254311388799e-06	3.49027533233671e-05	1	ciapin1	445283	1.01687939623493	Up*
ENSDARG00000053836	8.46261406033761	2.70428705744873	1.06410928537889	2.54136214635684	0.0110421480562106	0.0211409877849389	1.36465868356405	si:ch211-284o19.8	100007937	1.51536825385712	Up*
ENSDARG00000054036	836.000489015533	1.49608415269829	0.419441719091017	3.56684632120165	0.000361303220237788	0.00144601561482767	1	rnf34b	568879	1.29024463028944	Up*
ENSDARG00000055045	21.5445383719388	1.70072427422977	0.717080445110261	2.37173428145605	0.0177048182710828	0.0409360184908386	1	casp3b	566604	1.15924414258893	Up*
ENSDARG00000055966	127.790608274818	2.65094061428587	0.335699980988789	7.89675533039246	2.86257511338862e-15	8.60727251468825e-14	1	cflara	373114	2.51042250744427	Up*
ENSDARG00000058323	8.43722206102574	1.83428239065771	0.775694870899867	2.36469578370397	0.0180448867407178	0.0415863492402097	1	tmbim1a	449819	1.20301474980773	Up*
ENSDARG00000058325	39.4486574136948	1.07707899908506	0.442963783652916	2.43152835250523	0.0150352715280858	0.0356624258234403	1	casp8	58022	0.872363436766475	Up*
ENSDARG00000059322	135.859010303005	0.959068226281973	0.366147235701049	2.6193512684745	0.00880971797569286	0.0227134756202412	1	topbp1	407679	0.817671951362116	Up*
ENSDARG00000059651	8.20257161440633	3.77090960856549	1.03678686369358	3.63711167706304	0.000275712410640809	0.00113912456564796	1	cidec	564304	2.5874076240162	Up*
ENSDARG00000059836	6823.71644444753	2.5803658951313	0.258912488132014	9.96617008993259	2.14334981643427e-23	1.68533637351766e-21	1	ddit3	561924	2.49596990553054	Up*
ENSDARG00000060002	359.698478315512	1.57093290477599	0.259296247664394	6.05844827654136	1.37440926859363e-09	1.75250448244419e-08	1	ogg1	791194	1.49141529449306	Up*
ENSDARG00000060688	73.1088094391151	1.68046696795442	0.383715257566782	4.37946350794235	1.18971841443315e-05	6.94791346359944e-05	1	trim69	101883816	1.50529502553541	Up*
ENSDARG00000061525	841.412215842455	1.28721104798309	0.274547999168811	4.68847360709273	2.75250406491133e-06	1.8320748419959e-05	1	slka	568838	1.19795125578936	Up*
ENSDARG00000067672	27.6114122003492	2.53708793262785	0.616676861514275	4.11412863196768	3.88644683838557e-05	0.000198837965666435	1	card9	796425	2.07593819623283	Up*
ENSDARG00000069281	7.89313522171535	6.45621788861659	1.13488131177662	5.68889259310263	1.27865857679616e-08	1.36365014527534e-07	1	pimr109	560132	5.66361845230063	Up*
ENSDARG00000069282	457.523377923909	2.2333841374781	0.322884698103281	6.91697113736779	4.6140204577598e-12	8.94587234545111e-11	1	bbc3	751763	2.10419783076806	Up*
ENSDARG00000070480	111.204510008109	2.83200253518167	0.653149632971579	4.33591690513114	1.451537746362e-05	8.49736634002935e-05	0.970424141939306	agr2	335616	2.31830973761816	Up*
ENSDARG00000074166	401.910951888997	1.14643406922123	0.415217785244059	2.76104278275887	0.00576171282017944	0.0158413125477807	1	birc6	796547	0.957620539740224	Up*
ENSDARG00000074262	230.25632863298	0.777853155536832	0.333599788604223	2.3316955888712	0.0197167110445695	0.0448498024736705	1	nck1a	564584	0.669784033168622	Up*
ENSDARG00000074661	24.6041202596776	2.92885432792304	0.518437285036871	5.64938983451921	1.61018334434584e-08	1.68013601728346e-07	1	gper1	565271	2.60455955899293	Up*
ENSDARG00000075543	774.407643913372	0.90478659835398	0.26644073053709	3.39582689377151	0.000684216170608612	0.00252166807036895	1	chd8	568214	0.825825631587021	Up*
ENSDARG00000076800	6.32203972550993	3.96543408402069	1.20541203142014	3.28969180716479	0.00100297171885714	0.00352498840176555	1	tnfrsf18	571217	2.40902739522041	Up*
ENSDARG00000077130	36.1607894842221	1.61992176050805	0.473200029896241	3.42333401978704	0.000618580157660107	0.00231180041947096	1	bcl10	100334750	1.35794279047854	Up*
ENSDARG00000077300	749.597738625432	1.45880520858496	0.297642443351211	4.90120021916231	9.52529161627856e-07	7.01388529827423e-06	1	usp42	327528	1.35391270471351	Up*
ENSDARG00000077339	164.820353601684	1.66356797423753	0.406899458933816	4.08840055623697	4.34357673831999e-05	0.000219393252790748	1	ptrh2	791795	1.46703995464478	Up*
ENSDARG00000078674	1653.4771985798	10.1826619899105	0.73059732202566	13.9374477334217	3.75116128705597e-44	1.91334202647924e-41	0.809330609677901	hspb9	100137108	9.85637729106448	Up*
ENSDARG00000079015	142.488663852506	1.51325808170013	0.356532885129271	4.24437168299766	2.19206758438247e-05	0.000119361965332615	1	brca2	566758	1.36291415245542	Up*
ENSDARG00000079059	46.8621786182724	2.08467127645036	0.431495509184618	4.83126992535726	1.35664928783216e-06	9.67326579287305e-06	1	retreg1	100003524	1.8584242088092	Up*
ENSDARG00000087757	8.32910398218567	1.92777374719688	0.790616474522819	2.43831719843733	0.0147558197100468	0.0351637483529258	1	pimr190	100000675	1.26250483747585	Up*
ENSDARG00000087832	ENSDARG00000040295	4.44530593690633	0.604362383538993	7.35536502268017	1.90406073285027e-13	4.39219597455507e-12	1	bcl3	565656	4.15658461655065	Up*
ENSDARG00000087844	53.6252577072378	2.87447441432575	0.605381788369742	4.74820100232375	2.0523401578048e-06	1.216394669032e-05	1.17348208087556	plekhn1	569267	2.43247122934091	Up*
ENSDARG00000088805	165.407146591358	4.97236326893105	0.485164677470029	10.2488155049956	1.19802622024734e-24	1.05506175796449e-22	1	nes	100150939	4.82491878366474	Up*
ENSDARG00000093005	144.74446742666	2.45755553454966	0.273260603664716	8.99344984820797	2.39589256022544e-19	1.29541391804442e-17	0.932524619496182	si:dkey-33c12.11	560704	2.36351351491191	Up*
ENSDARG00000093214	8.72240927874245	5.74170955301028	1.22853385375401	4.6736274588327	2.95925909355912e-06	1.95654717847427e-05	1	si:ch211-284e13.9	566600	4.59475357747701	Up*
ENSDARG00000094673	3890.57105384241	0.948313550329877	0.220588033003226	4.29902537059211	1.71550836222548e-05	9.61606738260194e-05	1	rhoab	100006041	0.891869158222313	Up*
ENSDARG00000096959	26.9466209659159	4.23969075962608	0.811716717685035	5.22311622670211	1.75936881541513e-07	1.3898780861747e-06	1.09427727902079	si:dkey-29h14.10	100006986	3.61684655452286	Up*
ENSDARG00000097615	566.474822574943	1.83369485316903	0.740719233675206	2.47555992851818	0.013302743416395	0.032200569361821	1	si:ch211-108d22.2	793004	1.24427599247669	Up*
ENSDARG00000098696	508.582336902102	2.40465743961581	0.27546972350271	8.72929848347619	2.56257105321349e-18	1.13595851050169e-16	1	rela	415099	2.30921559836076	Up*
ENSDARG00000099742	419.346502111147	2.38761109555896	0.242328569346497	9.85278418470337	6.66710185755602e-23	4.94788851338848e-21	1	heatr1	334446	2.31352049963053	Up*
ENSDARG00000101036	183.711346055019	2.86353228920534	0.379228921704811	7.5509332894032	4.32150166604286e-14	1.10064981378714e-12	1	traf2b	557526	2.68788158890215	Up*
ENSDARG00000104290	19.4661214011018	1.21792968983594	0.490545573100502	2.48280640295661	0.0130351909540666	0.0293107136930427	1.09427727902079	ripk2	373874	0.962169137706572	Up*
ENSDARG00000104292	119.001867943823	2.54328053238851	0.489928730307418	5.19112347380132	2.09028943513199e-07	1.76026711250066e-06	1	ccn2b	100124530	2.24807501115446	Up*
ENSDARG00000105362	4303.6120338261	2.86247944098194	0.423185686949684	6.76412158836148	1.3412041558166e-11	2.42039711725919e-10	1	faim2b	100006044	2.64408995177817	Up*
