# Supplementary material for: Oxidative Stress, Inflammation and Altered Glucose Metabolism Contribute to the Retinal Phenotype in the Choroideremia Zebrafish
Source: Antioxidants (Basel). 2024 Dec 23;13(12):1587. doi: 10.3390/antiox13121587 (PMC11673030; doi:10.3390/antiox13121587)
Supplement: Supplementary file 1 [file antioxidants-13-01587-s001.zip › Supplementary Table S6.xlsx]

## Sheet: Supplementary Table S6
Supplementary Table S6: Glycolysis is downregulated in mutant chmru848 zebrafish.
id	baseMean	log2FoldChange	lfcSE	stat	pvalue	padj	weight	symbol	entrez	shrunkLFC	class
ENSDARG00000001437	76.6563449501592	-3.87320032021167	0.753203360725407	-5.14230355594989	2.71390151083785e-07	2.22210472684176e-06	1	slc2a1a	555778	-3.28740840231051	Down*
ENSDARG00000001953	1369.66163894662	3.37245228339919	0.339009139719666	9.94796861874562	2.57383268019612e-23	2.01582982443028e-21	1	pfkfb3	554477	3.24763115298375	Up*
ENSDARG00000005578	42.921982786996	-1.50502498509242	0.43962000453497	-3.42346792586118	0.000618275476626205	0.00231153329785811	1	ugp2a	555748	-1.27985330757864	Down*
ENSDARG00000007412	154.385778561999	1.53463110746563	0.555970648523658	2.76027360714228	0.00577529707365719	0.0158720543015974	1	slc2a1b	100321338	1.18954729073101	Up*
ENSDARG00000008200	415.634684569056	-0.742822311766227	0.256715746651452	-2.89355959443645	0.00380902000943721	0.0111403293707747	1	ugp2b	334420	-0.675573447219495	Down*
ENSDARG00000013295	1533.44492566482	-1.43896800848549	0.289308930328793	-4.97381123648735	6.56492368175905e-07	4.98597020904774e-06	1	slc2a3a	436916	-1.33986823267474	Down*
ENSDARG00000013317	1759.05436863052	-0.903683359596422	0.348474244584084	-2.59325724538121	0.00950716294224094	0.0242669629911766	1	pygmb	393444	-0.777308753455155	Down*
ENSDARG00000013750	4884.22864043337	-1.45244420685218	0.417959960271748	-3.47507978014887	0.000510701441166044	0.00195773825821342	1	eno1b	393668	-1.24893325278949	Down*
ENSDARG00000014554	1693.54344608426	-1.12583246636061	0.237516245963959	-4.74002298997029	2.13693970823515e-06	1.45961600546982e-05	1	ppp1r3cb	393807	-1.05896956055598	Down*
ENSDARG00000015657	629.825288417624	-5.25166000880562	0.499328641385543	-10.517441968146	7.17963668812051e-26	7.22154827284812e-24	1	ppp1r3c2b	406459	-5.104536261906	Down*
ENSDARG00000016875	218.326248652994	-1.08653080944175	0.341923932659568	-3.17769745156605	0.00148449570202293	0.00494623883228256	1	gys1	394155	-0.954758752496118	Down*
ENSDARG00000029051	33.5414996518772	-2.59892120821566	0.545972578139093	-4.76016802359176	1.93431857056716e-06	1.33316599915785e-05	1	gbe1a	100333665	-2.23446292957617	Down*
ENSDARG00000030604	105.869481387231	-1.87328228065032	0.309130143321042	-6.05984994062792	1.3624859788137e-09	1.73841981134536e-08	1	phkg1a	565379	-1.75833217726302	Down*
ENSDARG00000037861	39.216696845857	2.89990586056776	0.472013396007273	6.14369398220019	8.06241025269335e-10	1.06860641576668e-08	1	slc2a3b	100330897	2.62981443889975	Up*
ENSDARG00000043457	410.12275334353	-2.48842684575152	0.384417869611123	-6.47323405717016	9.59271804037734e-11	1.61963270212572e-09	0.932524619496182	gapdh	317743	-2.30460318549589	Down*
ENSDARG00000044691	14.4005080808023	-2.04832033521242	0.671200457463136	-3.05172666740162	0.00227529186674397	0.00659632172201817	1.09427727902079	ppp1r3b	327285	-1.52603877842281	Down*
ENSDARG00000053684	943.043897864416	-2.37696131019047	0.712537545764214	-3.33591026089878	0.000850206033709999	0.00304589270619483	1	aldob	321664	-1.77647279460309	Down*
ENSDARG00000053691	820.86558622503	-0.656853023828869	0.191510271466428	-3.42985793294129	0.000603897348632245	0.00226531167468703	1	maea	321575	-0.619983613630831	Down*
ENSDARG00000057661	125.514816297266	3.17776791354309	0.910746645092344	3.48918980999473	0.00048448699263817	0.00186990840653006	1	aldoca	792692	2.22020852237141	Up*
ENSDARG00000059391	827.350445560244	-3.79522043695631	0.411815483155686	-9.21582745717586	3.08886604554746e-20	1.72897968057974e-18	1	gyg1b	415152	-3.63454936639895	Down*
ENSDARG00000068006	41.5132246698244	3.81039387705386	0.629708250154959	6.05104645860395	1.4390793504737e-09	1.8255670505529e-08	1	gck	751668	3.40889519758958	Up*
ENSDARG00000069498	11.2337189246284	-2.27354178218313	0.717619810780969	-3.16817031529395	0.00153401624933793	0.0050847326832772	1	phkg1b	554046	-1.67080031954241	Down*
ENSDARG00000071005	176.103110715501	-4.12109234408201	0.470101614435619	-8.76638628231386	1.84492271192085e-18	8.90962183644851e-17	0.932524619496182	ppp1r3ca	436649	-3.9338784463469	Down*
ENSDARG00000076248	14.6937849324672	-2.57712421069077	0.766478860340657	-3.36229000437844	0.000772988951617856	0.00280014187866688	1	ppp1r3db	567375	-1.88360487478404	Down*
ENSDARG00000078284	478.286731431689	-1.24858501857107	0.221759416513611	-5.63035851284556	1.79835414388125e-08	1.87723337272581e-07	0.987637671741833	phkb	569706	-1.19006769815664	Down*
ENSDARG00000078618	169.753156978351	-1.63845541067658	0.30275051817039	-5.41189960822607	6.23596489626103e-08	5.80120396335269e-07	1	inpp5kb	566188	-1.52963058478281	Down*
ENSDARG00000097877	156.075926346516	-0.692150290256827	0.236352342085553	-2.92846808349497	0.00340636802771758	0.0107565948168574	0.932524619496182	si:ch211-167b20.8	571155	-0.636417744481178	Down*
ENSDARG00000099524	66.9395510630639	-2.64181522686962	0.400258772942012	-6.6002681401623	4.10414790330733e-11	6.82818561746723e-10	1	gbe1b	559212	-2.44317261733479	Down*
ENSDARG00000099563	1131.52753039679	-0.882961132351376	0.213954531611809	-4.126863430747	3.67744634431288e-05	0.000189170818568431	1	inpp5ka	100037338	-0.830775512203201	Down*
ENSDARG00000101482	80.6328425723398	2.53582944659467	0.476376380986895	5.32316367436452	1.01977909778069e-07	9.15001798791506e-07	1	hk2	406339	2.25633394593406	Up*
ENSDARG00000103811	455.945214797065	-2.34388249951809	0.307156699816586	-7.6309014288723	2.33117876705503e-14	6.20030970056315e-13	1	agla	567798	-2.22595266642805	Down*
