# Supplementary material for: Oxidative Stress, Inflammation and Altered Glucose Metabolism Contribute to the Retinal Phenotype in the Choroideremia Zebrafish
Source: Antioxidants (Basel). 2024 Dec 23;13(12):1587. doi: 10.3390/antiox13121587 (PMC11673030; doi:10.3390/antiox13121587)
Supplement: Supplementary file 1 [file antioxidants-13-01587-s001.zip › Supplementary Table S7.xlsx]

## Sheet: Supplementary Table S7
Supplementary Table S7: Oxidative phase of pentose phosphate is upregulated in mutant chmru848 zebrafish.
id	baseMean	log2FoldChange	lfcSE	stat	pvalue	padj	weight	symbol	entrez	shrunkLFC	class
ENSDARG00000005251	910.691385285971	1.23544889234025	0.283322227852525	4.36057877175571	1.29718872361606e-05	7.49818977784487e-05	1	rpe	334897	1.14068794588029	Up*
ENSDARG00000015343	2754.23407395293	2.56678039756411	0.360746786733719	7.11518575343196	1.11762211358447e-12	2.34842865118518e-11	1	pgd	406762	2.40447434387045	Up*
ENSDARG00000015524	891.740892269552	1.1514568753144	0.215689497609464	5.33849300998082	9.37223194518379e-08	8.46062760791876e-07	1	prps1a	140620	1.0960094648829	Up*
ENSDARG00000029689	4571.16576334902	-2.03939668904609	0.348199156717845	-5.85698342370962	4.71350151898139e-09	8.33218337978044e-08	0.633294391764885	tkta	557518	-1.89178244820958	Down*
ENSDARG00000037506	600.265888923841	0.818536407441601	0.307102815428944	2.66534973408927	0.00769082938322669	0.02023015853294	1	prps1b	560827	0.721669974564521	Up*
ENSDARG00000060153	237.675781791283	2.13722368760802	0.294165288293763	7.26538368957291	3.71980882717362e-13	8.30045179171682e-12	1	h6pd	569348	2.0305249411445	Up*
